# Supplementary material for: The causal effect of workplace violence on mental health and work-related outcomes: a cross-sectional study using propensity score matching
Source: PLoS One. 2025 May 7;20(5):e0321845. doi: 10.1371/journal.pone.0321845 (PMC12058019; doi:10.1371/journal.pone.0321845)
Supplement: S3 Appendix — (XLSX) [file pone.0321845.s003.xlsx]

## Sheet: Sheet1
SEX	JOB	AGE	LEVEL_OF_CARE	MARITAL_STAT	FAMILY_SUPPORT	LEAVE_INTENTION	STABILITY	YEARS_OF_PRACTICE	HOURS_PER_WEEK	HOURS_WEEKLY	PAID	WORK_SAFETY	BURN_D1	BURN_D2	BURN_D3	PHQ_2	SLEEP_HOURS	SLEEP_RECO	INSOMN	SEXUAL_HARAS	HORAS	SEXUAL_HARS	PHYSICAL	C2P54X	C2P60X	C2P66X	C2P72X	AMENA	INSULT	VERBAL_VIOL	SEXUAL_VIOL	VIOLENCE	SAT_WORKPLACE	SAT_PROFESSION	SAT_MANAGEMENT	WORK_LIFE_BALANCE	DEPARTMENT	Highest_training
MALE	DOCTOR	37	2	1	1	1	1	1	42	2	3	24	9	5	55	2	5	1	4		3	2	0	0	0	0	0	0	0	0	0	4	67	25	29	4	AMAZONAS	0
MALE	DOCTOR	55	2	2	2	2	1	1	42	2	4	18	20	9	53	2	6	1	7		4	2	0	0	1	1	0	1	1	1	0	6	43	20	17	4	AMAZONAS	2
FEMALE	NURSE	33	2	2	2	1	1	1	36	1	2	22	15	6	55	2	6	1	4		2	2	0	0	0	0	0	0	0	0	0	4	64	23	31	4	AMAZONAS	0
MALE	DOCTOR	53	2	2	1	2	2	2	40	1	4	23	9	5	56	2	6	1	4		16	2	0	0	0	0	0	0	0	0	0	4	54	23	26	4	AMAZONAS	0
FEMALE	NURSE	27	2	1	1	1	1	1	36	1	2	25	9	5	56	2	6	1	4		2	2	0	0	0	0	0	0	0	0	0	4	63	24	31	4	AMAZONAS	0
FEMALE	NURSE	29	2	1	1	2	1	1	36	1	1	25	19	10	45	2	7	2	8		4	2	0	0	0	1	0	0	1	1	0	5	38	18	20	4	AMAZONAS	3
MALE	NURSE	29	2	2	2	1	1	1	36	1	2	26	10	5	55	2	8	2	4		4	2	0	0	0	0	0	0	0	0	0	4	70	25	31	1	AMAZONAS	0
MALE	DOCTOR	64	2	2	2	2	2	2	56	2	5	18	43	24	47	4	6	1	4		29	2	0	0	1	0	0	1	0	1	0	5	33	17	14	2	AMAZONAS	4
FEMALE	NURSE	30	2	2	2	2	1	1	36	1	1	10	14	5	53	4	5	1	12		1	2	0	0	0	0	0	0	0	0	0	4	60	25	27	3	AMAZONAS	0
FEMALE	NURSE	29	2	2	2	2	1	1	36	1	1	20	35	10	40	2	5	1	7		1	2	0	0	0	0	0	0	0	0	0	4	40	18	13	4	AMAZONAS	2
MALE	DOCTOR	36	2	2	2	1	1	1	36	1	3	21	12	7	55	2	7	2	4		4	2	0	0	0	0	0	0	0	0	0	4	60	24	30	5	AMAZONAS	0
MALE	DOCTOR	55	2	2	2	1	2	2	50	2	5	13	13	5	50	2	6	1	6		14	2	0	0	0	0	0	0	0	0	0	4	47	23	18	4	AMAZONAS	0
FEMALE	NURSE	31	2	2	2	1	1	1	40	1	1	24	20	5	53	3	6	1	5		2	2	0	0	0	1	0	0	1	1	0	5	51	22	23	2	AMAZONAS	3
FEMALE	NURSE	62	2	2	2	1	2	2	36	1	2	18	11	5	54	2	8	2	4		36	2	1	1	0	0	0	0	0	0	0	5	62	23	25	4	AMAZONAS	0
FEMALE	NURSE	57	2	2	2	1	2	2	56	2	3	20	10	5	56	2	7	2	4		29	2	0	0	0	0	0	0	0	0	0	4	64	24	32	4	AMAZONAS	2
MALE	NURSE	30	2	2	2	1	1	1	60	2	2	20	21	8	45	2	8	2	6		3	2	0	0	0	0	0	0	0	0	0	4	54	23	23	4	AMAZONAS	0
MALE	DOCTOR	54	2	2	2	2	1	1	60	2	6	16	9	5	56	2	3	1	4		3	2	0	0	0	0	0	0	0	0	0	4	67	28	33	4	AMAZONAS	0
MALE	DOCTOR	67	2	2	1	1	2	2	36	1	4	28	9	5	56	2	6	1	4		30	2	0	0	0	0	0	0	0	0	0	4	78	30	36	1	AMAZONAS	3
MALE	NURSE	50	2	2	2	2	2	2	46	2	3	24	12	5	55	2	8	2	4		12	2	0	0	0	0	0	0	0	0	0	4	64	23	27	1	AMAZONAS	3
FEMALE	NURSE	31	2	2	2	1	2	1	36	1	3	20	22	11	44	2	4	1	7		5	2	0	0	0	0	0	0	0	0	0	4	58	22	25	4	AMAZONAS	0
FEMALE	NURSE	43	2	1	2	2	2	2	36	1	3	22	36	16	50	2	8	2	7		11	2	0	0	0	1	0	0	1	1	0	5	50	23	22	4	AMAZONAS	3
MALE	DOCTOR	54	2	2	2	2	2	2	56	2	5	18	9	5	53	2	4	1	4	2	25	1	0	0	0	0	1	0	0	0	1	5	69	26	33	4	AMAZONAS	2
FEMALE	NURSE	26	2	1	2	1	1	1	50	2	1	16	28	9	48	3	7	2	11		1	2	0	0	0	0	0	0	0	0	0	4	52	19	24	3	AMAZONAS	0
FEMALE	NURSE	34	2	2	2	2	1	1	72	3	1	22	18	5	56	2	5	1	5		3	2	0	0	0	0	0	0	0	0	0	4	57	24	28	3	AMAZONAS	0
MALE	DOCTOR	55	2	2	1	2	2	2	70	3	5	18	59	22	42	4	6	1	8		26	2	0	0	0	1	0	0	1	1	0	5	40	18	16	2	AMAZONAS	2
MALE	DOCTOR	44	2	2	2	1	2	2	80	4	6	24	10	5	56	2	8	2	4		15	2	0	0	0	0	0	0	0	0	0	4	65	21	26	4	AMAZONAS	1
FEMALE	NURSE	68	2	2	2	1	2	2	36	1	2	25	11	5	56	2	7	2	4		33	2	0	0	0	0	0	0	0	0	0	4	64	23	32	4	AMAZONAS	0
FEMALE	NURSE	52	2	2	2	1	2	2	50	2	3	21	19	7	46	2	7	2	4		15	2	0	0	0	0	0	0	0	0	0	4	53	21	25	2	AMAZONAS	0
FEMALE	NURSE	32	2	1	1	2	1	1	36	1	1	27	25	8	55	2	6	1	4		5	2	0	0	0	0	0	0	0	0	0	4	61	21	28	4	AMAZONAS	0
FEMALE	DOCTOR	33	2	2	2	1	1	1	38	1	3	12	46	16	43	2	8	2	6		4	2	0	0	1	1	0	1	1	1	0	6	47	18	24	2	AMAZONAS	0
MALE	DOCTOR	30	2	2	1	2	1	1	112	4	4	23	9	7	49	2	6	1	5		1	2	0	0	0	0	0	0	0	0	0	4	66	25	32	2	AMAZONAS	0
MALE	DOCTOR	37	2	2	2	2	2	1	50	2	4	15	28	5	46	2	8	2	4		1	2	0	0	0	0	0	0	0	0	0	4	38	21	13	4	AMAZONAS	0
FEMALE	NURSE	37	2	2	2	2	2	1	48	2	4	20	16	6	50	2	8	2	4		9	2	0	0	0	1	0	0	1	1	0	5	51	24	22	4	AMAZONAS	2
FEMALE	NURSE	33	2	2	2	1	2	1	36	1	3	24	19	8	47	2	7	2	4		2	2	0	0	0	0	0	0	0	0	0	4	62	24	31	4	AMAZONAS	0
MALE	DOCTOR	48	2	2	2	2	2	1	36	1	4	26	18	5	54	2	6	1	5		8	2	1	1	1	1	0	1	1	1	0	7	51	24	24	2	AMAZONAS	2
MALE	DOCTOR	44	2	2	2	1	2	2	36	1	3	19	15	6	50	2	7	2	8		11	2	0	0	1	0	0	1	0	1	0	5	59	24	28	4	AMAZONAS	0
FEMALE	NURSE	30	2	2	2	1	2	1	36	1	3	17	22	16	36	3	6	1	4		2	2	0	0	1	0	0	1	0	1	0	5	55	21	18	4	AMAZONAS	2
FEMALE	NURSE	38	2	2	2	2	2	1	36	1	3	23	15	5	48	2	7	2	4		10	2	0	0	1	0	0	1	0	1	0	5	60	22	23	4	AMAZONAS	0
MALE	DOCTOR	39	2	1	2	2	2	1	72	3	5	22	12	6	55	2	7	2	4		5	2	0	0	1	0	0	1	0	1	0	5	61	21	25	2	AMAZONAS	0
FEMALE	NURSE	32	2	1	2	2	1	1	42	2	2	16	28	10	53	2	6	1	4		2	2	0	0	0	0	0	0	0	0	0	4	56	22	22	4	AMAZONAS	2
MALE	NURSE	31	2	1	2	2	2	1	48	2	3	22	21	6	49	2	7	2	4		2	2	0	0	0	0	0	0	0	0	0	4	58	25	28	4	AMAZONAS	3
FEMALE	NURSE	40	2	2	1	2	2	1	36	1	3	20	25	8	49	2	8	2	5		8	2	0	0	0	1	0	0	1	1	0	5	64	24	26	4	AMAZONAS	0
FEMALE	NURSE	33	2	2	1	1	1	1	50	2	2	18	28	7	44	3	6	1	7		1	2	1	1	1	1	0	1	1	1	0	7	51	21	21	3	AMAZONAS	0
MALE	DOCTOR	43	2	2	2	1	1	1	90	4	4	17	35	8	44	2	5	1	4		5	2	0	0	0	0	0	0	0	0	0	4	48	27	22	3	AMAZONAS	1
FEMALE	NURSE	28	2	1	2	1	1	1	36	1	2	23	14	5	51	2	8	2	4		2	2	0	0	0	0	0	0	0	0	0	4	62	25	26	4	AMAZONAS	1
MALE	DOCTOR	57	2	1	1	1	2	1	48	2	4	28	15	5	56	2	6	1	4		8	2	0	0	0	0	0	0	0	0	0	4	66	25	32	4	AMAZONAS	2
MALE	DOCTOR	42	2	1	1	1	1	1	58	2	4	25	27	11	48	2	6	1	5		3	2	0	0	1	0	0	1	0	1	0	5	52	18	24	2	AMAZONAS	0
FEMALE	NURSE	47	2	1	1	1	2	1	36	1	3	10	16	7	45	2	5	1	4		1	2	0	0	0	0	0	0	0	0	0	4	55	20	15	4	AMAZONAS	0
FEMALE	NURSE	53	2	2	2	1	2	2	36	1	3	19	25	5	55	2	6	1	6		28	2	0	0	0	0	0	0	0	0	0	4	61	24	28	2	AMAZONAS	4
FEMALE	NURSE	50	2	2	2	1	2	2	36	1	3	29	17	8	48	5	8	2	4		15	2	0	0	0	0	0	0	0	0	0	4	48	16	14	4	AMAZONAS	0
MALE	DOCTOR	46	2	2	2	1	2	1	72	3	6	20	18	6	55	2	7	2	5		2	2	0	0	1	1	0	1	1	1	0	6	57	24	24	2	AMAZONAS	1
FEMALE	NURSE	28	1	2	1	1	1	1	50	2	2	30	20	5	51	4	7	2	15		1	2	0	0	0	0	0	0	0	0	0	4	54	22	24	2	AMAZONAS	0
FEMALE	NURSE	32	1	2	1	1	1	1	60	2	2	27	28	10	55	3	7	2	7		0	2	0	0	0	1	0	0	1	1	0	5	59	19	27	2	AMAZONAS	0
MALE	DOCTOR	49	1	2	1	1	2	1	78	3	4	23	23	11	49	2	8	2	5		8	2	0	0	0	0	0	0	0	0	0	4	60	23	28	3	AMAZONAS	0
FEMALE	NURSE	26	2	1	1	2	1	1	36	1	2	23	26	10	50	4	8	2	6		1	2	0	0	0	0	0	0	0	0	0	4	51	24	24	4	AMAZONAS	0
MALE	DOCTOR	53	2	2	2	2	2	2	57	2	4	15	16	7	56	2	7	2	11		18	2	0	0	0	0	0	0	0	0	0	4	54	22	28	4	AMAZONAS	0
MALE	DOCTOR	42	2	2	2	1	2	2	60	2	6	14	18	13	46	2	6	1	5		13	2	0	0	1	1	0	1	1	1	0	6	49	22	15	5	AMAZONAS	2
FEMALE	NURSE	35	2	1	2	1	2	1	36	1	2	19	36	5	36	2	6	1	5		4	2	0	0	0	0	0	0	0	0	0	4	44	19	13	4	AMAZONAS	0
MALE	NURSE	45	2	1	2	1	2	1	36	1	3	17	19	9	40	3	7	2	5		3	2	0	0	1	1	0	1	1	1	0	6	48	18	20	3	AMAZONAS	0
MALE	DOCTOR	43	2	1	1	1	2	1	70	3	4	24	12	6	51	2	7	2	4		4	2	0	0	0	0	0	0	0	0	0	4	66	26	24	4	AMAZONAS	2
FEMALE	DOCTOR	54	2	1	1	2	2	2	36	1	3	12	29	8	50	2	6	1	13		12	2	0	0	1	1	0	1	1	1	0	6	56	21	20	4	AMAZONAS	0
FEMALE	NURSE	41	2	2	2	2	2	1	48	2	4	14	32	12	41	3	8	2	9	2	3	1	0	0	0	0	1	0	0	0	1	5	46	22	18	2	AMAZONAS	2
MALE	DOCTOR	44	2	2	1	2	2	1	75	3	4	18	15	8	52	2	5	1	4		3	2	0	0	0	1	0	0	1	1	0	5	45	21	19	4	AMAZONAS	0
FEMALE	NURSE	50	2	1	2	2	2	2	66	3	3	18	16	6	50	2	9	2	5		12	2	0	0	0	0	0	0	0	0	0	4	56	23	22	4	AMAZONAS	2
MALE	NURSE	42	2	2	2	2	2	1	36	1	2	20	25	7	50	2	8	2	4		5	2	0	0	0	0	0	0	0	0	0	4	53	21	23	4	AMAZONAS	0
FEMALE	NURSE	25	2	1	2	2	1	1	45	2	2	24	34	7	52	2	6	1	6		1	2	0	0	0	1	0	0	1	1	0	5	46	23	20	4	AMAZONAS	2
FEMALE	NURSE	26	2	1	1	2	1	1	41	2	1	13	28	11	42	2	7	2	5		1	2	0	0	0	0	0	0	0	0	0	4	54	21	23	4	AMAZONAS	0
FEMALE	DOCTOR	30	2	1	1	1	2	1	36	1	4	21	12	5	54	2	7	2	4		3	2	0	0	0	0	0	0	0	0	0	4	70	24	28	4	AMAZONAS	0
MALE	NURSE	29	2	2	2	1	2	1	74	3	3	21	9	5	53	2	10	3	4		3	2	0	0	0	1	0	0	1	1	0	5	59	23	21	5	AMAZONAS	0
FEMALE	NURSE	30	2	2	2	1	1	1	36	1	1	19	11	7	49	2	8	2	7		1	2	0	0	0	1	0	0	1	1	0	5	54	20	30	4	AMAZONAS	0
MALE	DOCTOR	39	2	2	2	1	2	1	100	4	6	20	37	29	39	3	6	1	7		8	2	0	0	1	0	0	1	0	1	0	5	58	24	23	4	AMAZONAS	0
MALE	DOCTOR	61	2	2	1	2	2	2	100	4	6	15	9	5	56	2	7	2	4		12	2	0	0	0	0	0	0	0	0	0	4	46	24	17	4	AMAZONAS	2
FEMALE	NURSE	32	2	2	2	2	1	1	36	1	1	16	32	6	44	2	7	2	10		3	2	0	0	1	0	0	1	0	1	0	5	42	18	16	3	AMAZONAS	0
MALE	NURSE	36	2	2	2	1	2	1	55	2	4	20	13	5	56	2	8	2	4		6	2	0	0	0	0	0	0	0	0	0	4	52	21	22	4	AMAZONAS	4
FEMALE	DOCTOR	32	2	2	2	1	2	1	50	2	4	17	18	10	44	6	6	1	13		1	2	0	0	0	0	0	0	0	0	0	4	60	24	24	5	AMAZONAS	0
MALE	DOCTOR	44	2	2	2	2	2	1	36	1	3	11	56	27	50	4	6	1	8		4	2	0	0	0	0	0	0	0	0	0	4	55	23	22	2	AMAZONAS	2
FEMALE	NURSE	38	2	2	2	1	2	1	36	1	2	18	25	6	54	2	8	2	9		6	2	0	0	0	0	0	0	0	0	0	4	56	21	17	5	AMAZONAS	0
FEMALE	NURSE	43	2	2	2	2	2	1	36	1	1	20	14	5	52	4	7	2	5		5	2	0	0	0	1	0	0	1	1	0	5	56	21	21	4	AMAZONAS	0
FEMALE	NURSE	41	2	2	2	2	2	1	84	4	2	22	31	7	42	4	5	1	6		3	2	0	0	1	1	0	1	1	1	0	6	40	19	20	2	CAJAMARCA	0
MALE	DOCTOR	32	2	2	2	2	2	1	36	1	3	18	28	16	50	3	6	1	12		2	2	0	0	0	0	0	0	0	0	0	4	45	23	16	5	AMAZONAS	0
FEMALE	DOCTOR	63	2	1	1	2	2	2	36	1	4	16	22	7	42	2	6	1	10		30	2	0	0	0	0	0	0	0	0	0	4	53	24	16	4	AMAZONAS	0
FEMALE	NURSE	39	2	2	2	1	2	2	60	2	2	28	22	8	51	6	6	1	4		11	2	0	0	0	1	0	0	1	1	0	5	59	22	26	4	ANCASH	2
MALE	NURSE	30	2	2	2	1	1	1	40	1	1	28	19	5	55	2	6	1	5		2	2	0	0	0	0	0	0	0	0	0	4	42	22	18	5	ANCASH	0
FEMALE	DOCTOR	56	2	2	2	2	2	2	60	2	5	15	38	13	33	2	8	2	4		19	2	0	0	0	1	0	0	1	1	0	5	53	24	25	2	ANCASH	3
MALE	DOCTOR	57	2	2	2	1	2	2	42	2	6	24	29	16	35	2	7	2	4		25	2	0	0	0	0	0	0	0	0	0	4	54	24	24	4	ANCASH	3
MALE	DOCTOR	62	2	2	2	2	2	2	75	3	6	23	25	9	48	2	5	1	4		29	2	0	0	0	0	0	0	0	0	0	4	51	20	26	2	ANCASH	0
FEMALE	NURSE	32	2	1	1	1	2	1	36	1	3	22	17	8	22	2	7	2	4		8	2	0	0	1	1	0	1	1	1	0	6	54	22	25	4	ANCASH	0
MALE	DOCTOR	62	2	2	2	1	2	2	50	2	5	16	40	16	44	2	7	2	9		29	2	1	1	1	0	0	1	0	1	0	6	51	20	21	4	ANCASH	0
FEMALE	NURSE	63	2	2	2	1	2	2	37	1	3	20	17	6	47	2	8	2	4		30	2	0	0	0	0	0	0	0	0	0	4	58	22	23	4	ANCASH	0
FEMALE	DOCTOR	62	2	2	2	1	2	1	36	1	4	24	15	6	44	2	6	1	4		3	2	1	1	1	1	0	1	1	1	0	7	49	23	28	4	ANCASH	0
MALE	DOCTOR	56	2	1	2	1	1	2	70	3	5	22	18	8	50	2	7	2	4		15	2	0	0	0	0	0	0	0	0	0	4	47	22	20	4	ANCASH	0
FEMALE	NURSE	28	2	1	2	2	1	1	36	1	2	18	24	7	51	2	7	2	4		2	2	0	0	0	0	0	0	0	0	0	4	56	23	26	4	ANCASH	0
FEMALE	NURSE	42	2	1	2	1	2	2	36	1	2	16	28	15	44	2	6	1	8		13	2	0	0	0	1	0	0	1	1	0	5	50	21	26	2	ANCASH	0
FEMALE	DOCTOR	33	2	2	2	1	1	1	36	1	3	15	29	10	49	2	8	2	4		1	2	0	0	0	0	0	0	0	0	0	4	55	22	21	4	ANCASH	0
MALE	NURSE	40	2	2	2	1	2	1	42	2	3	20	13	5	53	2	6	1	6		6	2	0	0	0	1	0	0	1	1	0	5	50	22	20	4	ANCASH	0
FEMALE	NURSE	50	2	2	2	2	2	2	40	1	2	20	21	7	54	2	10	3	4		14	2	1	1	1	1	0	1	1	1	0	7	59	23	27	4	ANCASH	2
FEMALE	NURSE	37	2	2	2	1	2	1	36	1	3	20	21	8	40	2	6	1	6		9	2	0	0	0	1	0	0	1	1	0	5	46	20	21	3	ANCASH	0
MALE	DOCTOR	49	2	2	1	1	2	2	42	2	3	29	15	5	56	2	8	2	4		15	2	0	0	0	0	0	0	0	0	0	4	68	26	32	4	ANCASH	0
FEMALE	NURSE	30	2	2	2	1	1	1	36	1	1	29	23	9	45	2	7	2	5		1	2	0	0	0	0	0	0	0	0	0	4	42	23	23	3	ANCASH	0
FEMALE	NURSE	36	2	2	2	1	1	1	36	1	1	21	22	9	47	2	8	2	4		4	2	0	0	0	0	0	0	0	0	0	4	64	24	23	3	ANCASH	0
FEMALE	NURSE	54	2	1	2	1	2	2	36	1	1	21	9	5	56	2	8	2	4		18	2	0	0	0	0	0	0	0	0	0	4	64	24	16	4	ANCASH	0
FEMALE	NURSE	50	2	2	2	1	2	2	36	1	3	24	20	16	53	2	7	2	4		12	2	0	0	0	0	0	0	0	0	0	4	63	24	24	4	ANCASH	0
FEMALE	NURSE	34	2	2	2	1	1	1	36	1	1	20	17	11	51	2	7	2	4		7	2	0	0	0	0	0	0	0	0	0	4	62	24	27	4	ANCASH	0
FEMALE	NURSE	38	2	1	2	1	2	1	36	1	3	26	15	9	42	2	8	2	4		1	2	0	0	0	0	0	0	0	0	0	4	54	23	23	4	ANCASH	0
FEMALE	NURSE	38	2	2	2	1	1	1	36	1	1	24	31	12	43	2	7	2	4		6	2	0	0	0	0	0	0	0	0	0	4	55	23	26	4	ANCASH	0
FEMALE	DOCTOR	48	2	2	2	1	2	1	48	2	4	21	21	6	49	2	7	2	4		3	2	0	0	0	0	0	0	0	0	0	4	56	24	25	4	ANCASH	0
MALE	DOCTOR	33	2	1	1	1	2	1	36	1	4	18	14	14	48	2	6	1	6		5	2	0	0	0	0	0	0	0	0	0	4	52	24	25	4	ANCASH	0
FEMALE	NURSE	56	2	2	2	1	2	2	54	2	3	18	14	5	52	2	7	2	4		15	2	0	0	0	0	0	0	0	0	0	4	51	22	23	3	ANCASH	1
MALE	NURSE	49	2	2	2	1	2	2	42	2	2	23	26	9	46	2	8	2	6		21	2	0	0	1	1	0	1	1	1	0	6	63	23	30	4	ANCASH	2
MALE	NURSE	39	2	2	2	2	1	1	36	1	1	23	12	5	47	2	8	2	4		2	2	0	0	1	1	0	1	1	1	0	6	46	21	22	3	ANCASH	0
FEMALE	DOCTOR	49	2	1	2	1	2	1	40	1	4	20	11	5	50	2	7	2	4		6	2	0	0	0	0	0	0	0	0	0	4	51	21	19	4	ANCASH	0
FEMALE	NURSE	50	2	2	2	1	2	2	36	1	2	26	29	12	52	4	8	2	5		23	2	0	0	0	0	0	0	0	0	0	4	46	19	21	5	ANCASH	0
FEMALE	NURSE	41	2	2	2	1	2	1	48	2	3	21	45	19	29	3	6	1	6		4	2	1	1	0	0	0	0	0	0	0	5	34	19	23	2	ANCASH	3
MALE	DOCTOR	47	2	2	2	2	2	1	56	2	5	19	36	24	21	3	7	2	5		10	2	0	0	0	1	0	0	1	1	0	5	36	24	17	2	ANCASH	2
FEMALE	DOCTOR	34	2	2	1	2	2	1	42	2	4	20	28	10	52	2	7	2	4		4	2	0	0	0	0	0	0	0	0	0	4	55	24	25	5	ANCASH	3
FEMALE	NURSE	36	2	2	2	1	2	2	36	1	3	22	27	9	52	3	6	1	5		13	2	0	0	1	1	0	1	1	1	0	6	51	20	30	2	ANCASH	0
FEMALE	DOCTOR	52	2	1	2	1	2	2	36	1	3	18	52	10	36	8	8	2	9		22	2	0	0	1	1	0	1	1	1	0	6	31	23	13	4	ANCASH	0
FEMALE	DOCTOR	56	2	1	1	1	2	2	51	2	4	21	30	9	46	4	6	1	8		25	2	0	0	1	1	0	1	1	1	0	6	47	23	20	2	ANCASH	1
MALE	DOCTOR	36	2	1	1	2	2	1	45	2	3	24	13	5	51	2	6	1	4		1	2	0	0	1	1	0	1	1	1	0	6	48	24	17	4	ANCASH	0
MALE	DOCTOR	35	2	1	2	2	1	1	42	2	4	27	9	6	50	2	8	2	4		1	2	0	0	0	0	0	0	0	0	0	4	46	21	25	4	ANCASH	0
FEMALE	NURSE	35	2	1	2	1	1	1	48	2	1	19	39	13	32	5	5	1	8		4	2	0	0	1	1	0	1	1	1	0	6	27	13	9	1	ANCASH	0
FEMALE	NURSE	47	2	2	2	1	2	2	40	1	3	25	11	5	51	2	8	2	4		22	2	0	0	0	0	0	0	0	0	0	4	59	22	29	4	ANCASH	3
FEMALE	NURSE	35	2	2	2	1	2	1	42	2	2	19	46	26	45	3	7	2	9		6	2	0	0	0	1	0	0	1	1	0	5	46	24	21	4	ANCASH	0
FEMALE	NURSE	28	2	1	2	1	1	1	40	1	2	21	22	8	49	2	6	1	5		3	2	0	0	0	0	0	0	0	0	0	4	53	23	25	5	ANCASH	0
FEMALE	NURSE	51	2	1	1	2	2	2	44	2	3	23	9	5	56	2	8	2	4		13	2	0	0	0	0	0	0	0	0	0	4	58	23	24	4	ANCASH	1
FEMALE	NURSE	34	2	1	2	2	2	1	36	1	2	18	27	11	23	4	5	1	14		6	2	0	0	1	1	0	1	1	1	0	6	34	15	20	4	ANCASH	1
MALE	DOCTOR	53	2	2	2	2	2	2	72	3	5	18	34	9	48	5	6	1	16	2	16	1	0	0	1	1	1	1	1	1	1	7	47	19	17	2	ANCASH	0
FEMALE	NURSE	34	2	1	2	1	1	1	36	1	2	18	24	9	48	4	7	2	4		4	2	0	0	0	0	0	0	0	0	0	4	55	24	26	4	ANCASH	2
FEMALE	DOCTOR	54	2	1	1	2	2	2	42	2	4	19	51	25	37	3	4	1	12		16	2	0	0	1	1	0	1	1	1	0	6	49	21	21	3	ANCASH	0
FEMALE	NURSE	40	2	2	2	1	2	2	36	1	3	21	12	9	51	2	7	2	4		14	2	0	0	0	0	0	0	0	0	0	4	49	21	24	4	ANCASH	1
MALE	DOCTOR	29	2	1	2	2	2	1	36	1	4	20	50	29	43	5	6	1	19		3	2	0	0	0	0	0	0	0	0	0	4	37	20	21	4	ANCASH	0
MALE	DOCTOR	36	2	2	2	2	1	1	50	2	6	14	20	13	49	2	8	2	4		5	2	0	0	0	0	0	0	0	0	0	4	35	25	19	4	ANCASH	0
MALE	DOCTOR	63	2	2	2	1	2	2	36	1	4	10	21	9	47	2	8	2	4		34	2	0	0	0	0	0	0	0	0	0	4	51	21	31	4	ANCASH	0
FEMALE	NURSE	54	2	2	2	1	2	1	36	1	3	17	16	6	41	2	5	1	5		8	2	0	0	0	0	0	0	0	0	0	4	49	24	27	4	ANCASH	0
FEMALE	NURSE	30	2	1	2	1	1	1	36	1	1	24	22	5	50	2	7	2	4		1	2	0	0	0	0	0	0	0	0	0	4	63	23	28	4	ANCASH	0
MALE	DOCTOR	58	2	2	2	2	2	2	42	2	4	16	27	11	38	3	6	1	6		29	2	0	0	1	1	0	1	1	1	0	6	44	20	19	4	ANCASH	0
FEMALE	NURSE	26	2	1	2	2	1	1	36	1	1	27	26	21	55	2	8	2	4		1	2	0	0	0	0	0	0	0	0	0	4	51	19	25	4	ANCASH	0
MALE	DOCTOR	59	2	2	2	1	2	2	42	2	5	17	9	5	56	2	7	2	9		25	2	0	0	0	0	0	0	0	0	0	4	45	22	17	2	ANCASH	2
FEMALE	NURSE	43	2	2	2	1	2	2	36	1	1	10	40	13	43	3	7	2	8		16	2	0	0	0	0	0	0	0	0	0	4	40	19	19	2	ANCASH	2
FEMALE	NURSE	32	2	2	2	2	2	1	36	1	2	19	19	5	47	2	6	1	4		4	2	0	0	0	0	0	0	0	0	0	4	50	19	22	4	ANCASH	3
MALE	DOCTOR	65	2	2	2	2	2	2	40	1	6	22	15	7	47	2	3	1	5		34	2	0	0	0	0	0	0	0	0	0	4	60	25	25	4	ANCASH	3
FEMALE	NURSE	38	2	2	2	1	2	1	36	1	2	20	30	16	39	4	4	1	16		7	2	0	0	1	1	0	1	1	1	0	6	48	19	25	2	ANCASH	0
MALE	DOCTOR	46	2	2	2	1	2	1	54	2	4	16	33	8	49	3	6	1	4		3	2	0	0	0	0	0	0	0	0	0	4	42	22	24	4	ANCASH	3
FEMALE	NURSE	54	2	2	2	2	2	2	42	2	3	16	21	11	44	2	6	1	4		22	2	0	0	0	1	0	0	1	1	0	5	55	21	22	2	ANCASH	1
MALE	DOCTOR	55	2	2	2	1	2	2	75	3	4	20	19	7	52	2	7	2	12		21	2	0	0	0	0	0	0	0	0	0	4	47	23	24	4	ANCASH	0
MALE	DOCTOR	60	2	2	2	1	2	2	84	4	4	24	12	9	52	2	8	2	4		23	2	0	0	0	0	0	0	0	0	0	4	51	24	16	2	ANCASH	0
FEMALE	NURSE	39	2	2	2	1	2	1	40	1	2	21	25	6	45	3	8	2	8		3	2	0	0	0	1	0	0	1	1	0	5	47	22	22	4	ANCASH	2
FEMALE	NURSE	56	2	1	1	1	2	2	36	1	3	14	30	13	38	4	6	1	8		30	2	0	0	0	0	0	0	0	0	0	4	42	17	14	5	ANCASH	0
FEMALE	NURSE	48	2	1	1	1	2	1	44	2	3	16	22	7	51	3	7	2	5		4	2	0	0	1	0	0	1	0	1	0	5	37	24	12	2	ANCASH	1
FEMALE	NURSE	29	2	1	2	2	1	1	36	1	1	14	29	10	45	4	9	2	5		2	2	0	0	0	1	0	0	1	1	0	5	49	22	15	4	ANCASH	1
FEMALE	NURSE	30	2	2	2	1	1	1	47	2	2	22	19	10	55	3	8	2	4		4	2	0	0	1	1	0	1	1	1	0	6	54	21	28	4	ANCASH	2
FEMALE	NURSE	37	2	2	2	1	1	1	36	1	1	12	17	11	48	2	8	2	4		3	2	0	0	0	0	0	0	0	0	0	4	35	23	17	3	ANCASH	0
FEMALE	NURSE	30	2	1	1	2	1	1	36	1	1	23	13	9	52	2	7	2	4		2	2	0	0	0	1	0	0	1	1	0	5	45	20	19	3	ANCASH	1
FEMALE	NURSE	32	2	1	2	1	1	1	40	1	2	23	15	6	50	2	7	2	4		3	2	0	0	0	0	0	0	0	0	0	4	48	22	19	3	ANCASH	2
FEMALE	NURSE	35	2	2	2	1	1	1	40	1	2	25	11	5	43	2	7	2	4		6	2	0	0	0	1	0	0	1	1	0	5	48	22	16	4	ANCASH	2
MALE	DOCTOR	46	2	1	1	2	1	1	42	2	3	17	18	16	51	2	6	1	6		2	2	0	0	0	1	0	0	1	1	0	5	49	19	20	4	CALLAO	2
MALE	DOCTOR	35	2	1	1	2	1	1	40	1	2	28	12	6	49	2	6	1	4		2	2	0	0	0	1	0	0	1	1	0	5	49	23	19	3	LA LIBERTAD	1
FEMALE	NURSE	28	2	1	2	1	1	1	36	1	1	27	11	5	53	2	8	2	4		2	2	0	0	0	0	0	0	0	0	0	4	69	22	32	4	ANCASH	0
MALE	DOCTOR	43	2	2	2	1	2	1	60	2	5	12	14	9	42	2	8	2	5		2	2	0	0	0	0	0	0	0	0	0	4	56	24	23	4	ANCASH	0
MALE	DOCTOR	62	2	2	2	2	2	2	36	1	6	16	16	6	56	2	6	1	4		35	2	0	0	0	0	0	0	0	0	0	4	54	24	25	4	ANCASH	0
MALE	DOCTOR	61	2	1	2	1	2	2	60	2	4	13	23	19	33	2	7	2	4		28	2	0	0	0	0	0	0	0	0	0	4	53	20	27	5	ANCASH	0
MALE	DOCTOR	48	2	2	2	1	2	2	70	3	4	17	22	7	50	2	5	1	11		12	2	1	1	0	1	0	0	1	1	0	6	36	20	17	1	ANCASH	1
MALE	DOCTOR	58	2	2	2	2	2	2	36	1	4	17	23	17	53	2	7	2	4		20	2	0	0	0	0	0	0	0	0	0	4	49	24	30	2	ANCASH	3
MALE	NURSE	43	2	2	2	1	2	1	40	1	3	26	11	7	51	2	6	1	5		5	2	0	0	0	1	0	0	1	1	0	5	53	23	21	3	ANCASH	0
MALE	DOCTOR	61	2	2	2	1	2	2	52	2	5	16	23	6	50	2	6	1	5		32	2	0	0	0	0	0	0	0	0	0	4	47	20	20	4	ANCASH	3
FEMALE	NURSE	29	2	2	2	2	1	1	36	1	1	21	30	9	50	3	6	1	19		2	2	0	0	0	0	0	0	0	0	0	4	39	20	12	3	ANCASH	0
MALE	NURSE	65	2	2	2	1	2	1	36	1	2	27	10	5	56	2	8	2	4		9	2	0	0	0	0	0	0	0	0	0	4	54	20	24	4	ANCASH	0
FEMALE	NURSE	37	2	1	2	1	1	1	36	1	1	19	15	5	56	2	6	1	4		1	2	0	0	0	0	0	0	0	0	0	4	58	20	24	4	ANCASH	0
MALE	DOCTOR	47	2	2	2	1	2	2	46	2	4	18	33	13	34	2	6	1	4		15	2	0	0	0	0	0	0	0	0	0	4	51	24	26	4	ANCASH	3
FEMALE	NURSE	36	2	2	2	1	1	1	36	1	2	19	38	5	51	3	6	1	6		2	2	0	0	0	0	0	0	0	0	0	4	52	15	23	3	ANCASH	0
FEMALE	NURSE	30	2	2	2	2	1	1	36	1	2	19	33	15	42	2	6	1	9		3	2	0	0	1	1	0	1	1	1	0	6	46	18	19	4	ANCASH	1
MALE	DOCTOR	53	2	2	2	1	2	2	60	2	6	19	13	6	50	2	8	2	4		15	2	0	0	0	0	0	0	0	0	0	4	49	25	20	2	ANCASH	0
FEMALE	NURSE	34	2	1	2	1	1	1	36	1	3	19	11	5	53	2	5	1	5		1	2	0	0	0	0	0	0	0	0	0	4	57	22	20	4	ANCASH	1
FEMALE	NURSE	37	2	2	2	1	1	1	36	1	2	19	10	13	48	2	8	2	4		4	2	0	0	0	1	0	0	1	1	0	5	55	20	23	4	ANCASH	0
FEMALE	NURSE	45	2	2	2	1	2	2	36	1	3	21	15	7	47	2	8	2	4		15	2	0	0	0	0	0	0	0	0	0	4	55	22	21	4	ANCASH	0
MALE	DOCTOR	61	2	2	2	1	2	2	54	2	5	25	29	16	45	2	6	1	8		28	2	0	0	0	0	0	0	0	0	0	4	54	22	32	2	ANCASH	0
MALE	DOCTOR	55	2	2	2	1	2	1	70	3	5	21	15	6	48	2	6	1	6	2	4	1	0	0	0	1	1	0	1	1	1	6	40	18	13	2	ANCASH	0
FEMALE	DOCTOR	31	2	1	2	1	1	1	36	1	3	17	32	12	49	2	7	2	9		1	2	0	0	0	0	0	0	0	0	0	4	49	21	19	3	ANCASH	0
FEMALE	NURSE	39	2	1	2	1	1	1	36	1	2	19	17	5	53	2	8	2	4		3	2	0	0	0	0	0	0	0	0	0	4	51	21	20	4	ANCASH	0
MALE	DOCTOR	66	2	2	2	1	2	2	36	1	4	24	13	7	43	2	7	2	4		18	2	0	0	0	0	0	0	0	0	0	4	53	21	23	4	ANCASH	0
MALE	DOCTOR	47	2	2	1	1	2	1	36	1	4	20	23	5	50	2	8	2	4		5	2	0	0	0	1	0	0	1	1	0	5	42	19	11	4	ANCASH	0
MALE	NURSE	42	2	2	2	1	1	1	36	1	2	28	12	5	27	2	7	2	4		6	2	0	0	0	0	0	0	0	0	0	4	54	23	21	4	ANCASH	0
MALE	DOCTOR	46	2	2	2	1	2	1	50	2	4	16	21	7	48	2	6	1	4		2	2	0	0	0	1	0	0	1	1	0	5	54	22	22	2	ANCASH	0
FEMALE	NURSE	44	2	1	2	1	1	1	36	1	2	26	19	7	36	3	7	2	4		4	2	0	0	0	0	0	0	0	0	0	4	51	21	20	4	ANCASH	2
MALE	DOCTOR	35	2	2	2	1	2	1	60	2	6	15	9	16	52	2	6	1	9		6	2	0	0	0	0	0	0	0	0	0	4	44	25	15	4	ANCASH	1
MALE	NURSE	41	2	2	2	1	2	2	60	2	4	23	16	8	50	2	8	2	4		15	2	0	0	0	0	0	0	0	0	0	4	64	24	28	4	ANCASH	2
MALE	DOCTOR	48	2	2	2	1	2	2	100	4	5	18	28	14	46	2	5	1	6		16	2	0	0	0	0	0	0	0	0	0	4	46	21	19	2	ANCASH	2
MALE	DOCTOR	37	2	1	1	2	2	1	36	1	3	19	16	7	46	2	8	2	4		2	2	0	0	0	0	0	0	0	0	0	4	55	22	19	4	ANCASH	0
FEMALE	NURSE	32	2	1	2	2	1	1	40	1	3	16	27	8	47	2	7	2	5		1	2	0	0	0	0	0	0	0	0	0	4	60	20	27	2	ANCASH	2
MALE	DOCTOR	47	2	2	2	1	2	2	56	2	4	14	15	6	46	2	6	1	14		11	2	0	0	0	0	0	0	0	0	0	4	45	24	16	4	ANCASH	0
FEMALE	NURSE	42	2	1	2	2	2	2	42	2	3	19	29	15	38	2	8	2	4		14	2	0	0	0	0	0	0	0	0	0	4	55	21	20	4	ANCASH	0
FEMALE	NURSE	39	2	1	2	1	2	2	36	1	2	26	9	5	44	2	7	2	4		11	2	0	0	0	0	0	0	0	0	0	4	59	22	18	4	ANCASH	1
FEMALE	NURSE	31	2	2	2	1	1	1	36	1	2	20	45	5	48	2	6	1	6		2	2	0	0	0	1	0	0	1	1	0	5	44	20	17	2	ANCASH	0
FEMALE	NURSE	53	2	2	2	1	2	1	36	1	3	26	20	5	56	2	6	1	4		2	2	0	0	0	0	0	0	0	0	0	4	54	23	27	3	ANCASH	0
FEMALE	NURSE	43	2	1	2	2	2	1	36	1	2	21	14	8	46	2	8	2	4		9	2	0	0	0	0	0	0	0	0	0	4	55	23	22	4	ANCASH	0
MALE	DOCTOR	33	2	2	1	1	2	1	60	2	4	15	18	6	44	2	6	1	4		4	2	0	0	0	0	0	0	0	0	0	4	54	20	17	2	ANCASH	0
FEMALE	NURSE	43	2	1	2	2	2	1	36	1	2	21	14	8	46	2	8	2	4		9	2	0	0	0	0	0	0	0	0	0	4	53	23	22	4	ANCASH	0
FEMALE	NURSE	37	2	2	1	1	2	1	36	1	3	22	24	10	44	4	6	1	6		9	2	0	0	0	1	0	0	1	1	0	5	47	20	20	3	ANCASH	0
FEMALE	DOCTOR	28	2	2	2	2	2	1	36	1	3	17	15	12	46	2	7	2	4		1	2	0	0	0	0	0	0	0	0	0	4	58	22	24	4	ANCASH	0
FEMALE	DOCTOR	36	2	2	2	2	1	1	36	1	3	17	24	5	48	2	7	2	4	1	4	1	0	0	0	0	1	0	0	0	1	5	50	22	21	4	ANCASH	0
MALE	DOCTOR	56	2	2	2	2	2	2	66	3	5	24	36	14	46	2	7	2	6		24	2	1	1	0	1	0	0	1	1	0	6	42	20	16	2	ANCASH	3
MALE	NURSE	42	2	2	2	1	2	2	36	1	3	19	10	8	49	2	8	2	4		14	2	0	0	0	1	0	0	1	1	0	5	54	22	23	4	ANCASH	0
MALE	DOCTOR	39	2	2	2	2	2	1	60	2	4	16	40	20	45	2	7	2	4		3	2	0	0	0	0	0	0	0	0	0	4	56	24	22	5	ANCASH	0
MALE	DOCTOR	59	2	2	2	1	2	1	60	2	3	13	10	7	56	2	5	1	4		7	2	1	1	1	1	0	1	1	1	0	7	47	23	21	4	ANCASH	2
FEMALE	NURSE	33	2	1	2	2	1	1	36	1	2	19	15	7	54	3	6	1	4		4	2	0	0	0	0	0	0	0	0	0	4	39	22	18	2	ANCASH	0
FEMALE	DOCTOR	56	2	2	2	1	2	2	60	2	6	18	20	8	39	2	7	2	4		27	2	0	0	0	0	0	0	0	0	0	4	49	25	25	4	ANCASH	2
FEMALE	NURSE	39	2	2	2	1	2	1	36	1	2	20	11	5	47	2	7	2	4		5	2	0	0	0	0	0	0	0	0	0	4	47	24	18	3	ANCASH	1
FEMALE	DOCTOR	36	2	1	2	1	2	1	36	1	3	11	24	10	43	2	7	2	4		2	2	0	0	0	0	0	0	0	0	0	4	55	23	19	4	ANCASH	2
FEMALE	NURSE	52	2	2	2	1	2	2	36	1	3	20	11	9	50	2	8	2	4		17	2	0	0	0	0	0	0	0	0	0	4	53	23	25	4	ANCASH	0
MALE	DOCTOR	40	2	1	1	1	2	1	72	3	6	20	16	11	33	2	8	2	4		5	2	0	0	0	0	0	0	0	0	0	4	49	23	25	4	ANCASH	0
FEMALE	NURSE	38	2	2	1	1	2	1	36	1	3	18	10	5	55	2	7	2	4		8	2	0	0	0	0	0	0	0	0	0	4	54	23	21	4	ANCASH	0
FEMALE	NURSE	62	2	2	2	1	2	1	36	1	3	17	10	5	51	2	8	2	4		2	2	0	0	0	0	0	0	0	0	0	4	60	19	20	5	ANCASH	0
MALE	DOCTOR	36	2	2	2	2	1	1	56	2	5	17	15	8	44	3	6	1	14		1	2	0	0	0	0	0	0	0	0	0	4	54	22	25	4	ANCASH	1
FEMALE	NURSE	33	2	1	2	2	1	1	36	1	1	24	18	7	54	2	6	1	4		4	2	0	0	0	0	0	0	0	0	0	4	64	22	29	4	ANCASH	0
MALE	NURSE	54	2	1	2	2	2	1	55	2	4	22	33	11	45	2	4	1	10		10	2	0	0	1	1	0	1	1	1	0	6	47	21	12	2	ANCASH	2
MALE	NURSE	40	2	2	2	2	2	1	36	1	3	24	9	5	56	2	6	1	4		5	2	0	0	0	0	0	0	0	0	0	4	59	24	26	4	ANCASH	1
MALE	NURSE	53	2	2	2	2	2	1	36	1	2	19	20	11	44	2	8	2	4		7	2	0	0	1	0	0	1	0	1	0	5	56	26	16	4	ANCASH	1
FEMALE	DOCTOR	53	2	2	2	1	2	2	41	2	3	15	28	8	46	3	6	1	4		25	2	0	0	0	1	0	0	1	1	0	5	47	21	25	3	ANCASH	0
FEMALE	NURSE	56	2	1	1	2	2	2	36	1	2	21	12	6	45	2	8	2	4		19	2	0	0	0	0	0	0	0	0	0	4	59	24	31	4	ANCASH	2
FEMALE	NURSE	34	2	2	2	1	1	1	36	1	3	21	13	5	53	2	8	2	4		2	2	0	0	0	1	0	0	1	1	0	5	54	19	26	2	ANCASH	1
MALE	DOCTOR	67	2	2	1	2	2	2	42	2	5	22	9	5	49	2	8	2	4		33	2	0	0	0	0	0	0	0	0	0	4	57	24	19	4	ANCASH	5
MALE	DOCTOR	47	2	2	2	2	2	1	60	2	6	18	42	21	44	2	6	1	4		10	2	0	0	1	1	0	1	1	1	0	6	48	21	17	4	ANCASH	3
FEMALE	DOCTOR	52	2	2	2	1	2	2	60	2	3	23	15	10	56	2	8	2	4		16	2	0	0	0	0	0	0	0	0	0	4	45	24	17	4	ANCASH	0
MALE	DOCTOR	50	2	2	2	1	2	1	36	1	4	19	16	8	50	2	7	2	4		5	2	0	0	0	0	0	0	0	0	0	4	60	23	31	4	ANCASH	0
FEMALE	NURSE	37	2	2	2	1	1	1	36	1	2	21	18	9	48	2	6	1	4		1	2	0	0	0	0	0	0	0	0	0	4	55	22	21	4	ANCASH	0
FEMALE	NURSE	38	2	2	2	2	1	1	36	1	2	24	11	6	53	2	8	2	4		5	2	0	0	0	0	0	0	0	0	0	4	55	22	25	4	ANCASH	1
MALE	DOCTOR	43	2	2	1	2	2	1	72	3	6	28	9	14	50	2	6	1	4		2	2	0	0	0	0	0	0	0	0	0	4	53	22	24	2	ANCASH	0
MALE	DOCTOR	29	2	2	2	2	2	1	36	1	4	25	11	5	53	2	4	1	4		1	2	0	0	0	1	0	0	1	1	0	5	56	22	25	4	ANCASH	0
FEMALE	NURSE	34	2	1	1	1	1	1	36	1	2	26	9	6	54	2	8	2	4		3	2	0	0	0	0	0	0	0	0	0	4	53	22	23	2	ANCASH	0
MALE	DOCTOR	41	2	2	2	1	2	1	42	2	4	15	44	19	43	2	6	1	4		1	2	0	0	0	1	0	0	1	1	0	5	59	23	28	3	ANCASH	0
MALE	DOCTOR	35	2	1	1	2	2	1	36	1	4	15	15	5	56	2	6	1	4		2	2	0	0	0	0	0	0	0	0	0	4	50	23	22	2	ANCASH	0
FEMALE	DOCTOR	41	2	2	1	2	2	1	36	1	3	23	10	5	52	2	6	1	4		5	2	0	0	0	0	0	0	0	0	0	4	57	22	26	3	ANCASH	1
FEMALE	NURSE	37	2	1	2	1	1	1	40	1	2	26	10	5	51	2	7	2	4		4	2	0	0	0	1	0	0	1	1	0	5	59	22	21	4	ANCASH	2
MALE	DOCTOR	31	2	1	1	2	2	1	36	1	4	26	26	21	43	2	6	1	6		1	2	0	0	1	1	0	1	1	1	0	6	57	13	32	4	ANCASH	0
FEMALE	NURSE	41	2	2	2	1	1	1	36	1	2	26	16	7	46	2	7	2	4		3	2	0	0	0	0	0	0	0	0	0	4	68	26	32	4	ANCASH	1
FEMALE	NURSE	26	2	1	2	2	1	1	48	2	1	29	19	5	55	2	7	2	5		1	2	0	0	0	0	0	0	0	0	0	4	76	28	36	4	ANCASH	0
MALE	DOCTOR	34	2	2	1	1	1	1	75	3	6	24	14	7	55	2	4	1	5	2	2	1	0	0	1	1	1	1	1	1	1	7	69	26	33	4	LIMA	0
FEMALE	NURSE	29	2	1	2	2	1	1	72	3	1	27	29	13	49	2	8	2	7		1	2	0	0	0	1	0	0	1	1	0	5	62	23	30	4	ANCASH	0
FEMALE	NURSE	27	2	1	2	2	1	1	36	1	1	25	20	9	46	2	7	2	5		3	2	0	0	0	0	0	0	0	0	0	4	58	20	27	3	ANCASH	0
FEMALE	NURSE	27	2	2	2	1	1	1	42	2	2	26	13	9	49	2	7	2	4		1	2	0	0	0	0	0	0	0	0	0	4	60	24	27	4	ANCASH	0
MALE	NURSE	27	2	1	1	1	1	1	48	2	1	28	22	11	50	2	8	2	4		1	2	0	0	1	1	0	1	1	1	0	6	71	25	31	4	ANCASH	0
MALE	DOCTOR	43	2	2	2	1	1	1	35	1	3	19	28	10	52	3	8	2	7		1	2	0	0	1	1	0	1	1	1	0	6	60	24	33	4	ANCASH	0
MALE	DOCTOR	52	2	2	1	1	1	2	50	2	6	17	20	6	56	2	8	2	4		16	2	0	0	0	0	0	0	0	0	0	4	66	28	25	2	ANCASH	1
FEMALE	NURSE	36	2	2	2	1	1	1	36	1	1	18	22	9	50	2	7	2	4		6	2	0	0	0	0	0	0	0	0	0	4	49	19	20	2	ANCASH	0
MALE	DOCTOR	57	2	2	1	2	2	2	72	3	5	13	43	12	44	4	7	2	6		25	2	0	0	0	0	0	0	0	0	0	4	38	17	15	2	ANCASH	2
FEMALE	NURSE	41	2	1	2	1	2	1	36	1	2	23	15	6	51	2	8	2	4		6	2	0	0	0	0	0	0	0	0	0	4	49	22	17	2	ANCASH	0
MALE	DOCTOR	61	2	2	2	1	2	1	36	1	4	21	13	6	48	2	6	1	4		10	2	0	0	0	0	0	0	0	0	0	4	46	22	17	4	ANCASH	2
FEMALE	NURSE	47	2	1	1	2	2	2	41	2	2	20	29	8	48	2	7	2	4		20	2	0	0	0	0	0	0	0	0	0	4	45	21	19	2	ANCASH	1
MALE	DOCTOR	28	2	1	1	2	2	1	36	1	3	19	20	5	56	2	7	2	4		4	2	0	0	0	0	0	0	0	0	0	4	50	20	25	4	ANCASH	0
FEMALE	NURSE	32	2	2	2	2	2	1	36	1	2	14	19	8	40	2	6	1	8		4	2	0	0	0	0	0	0	0	0	0	4	43	22	23	4	ANCASH	0
FEMALE	NURSE	33	2	2	2	1	2	1	44	2	3	14	39	10	36	4	6	1	16		3	2	0	0	0	0	0	0	0	0	0	4	43	18	17	3	ANCASH	1
FEMALE	NURSE	38	2	2	2	2	1	1	48	2	2	21	27	10	48	2	6	1	4		3	2	0	0	0	0	0	0	0	0	0	4	49	21	16	2	ANCASH	0
FEMALE	DOCTOR	34	2	1	2	2	1	1	36	1	3	20	13	5	50	2	8	2	4		1	2	0	0	0	0	0	0	0	0	0	4	50	21	22	4	ANCASH	0
FEMALE	NURSE	37	2	2	2	1	2	1	48	2	2	21	20	9	50	2	7	2	4		10	2	0	0	1	1	0	1	1	1	0	6	46	23	24	2	ANCASH	2
MALE	DOCTOR	43	2	1	2	2	2	2	60	2	5	17	19	8	50	2	6	1	4		13	2	0	0	0	0	0	0	0	0	0	4	46	22	18	2	ANCASH	1
FEMALE	NURSE	29	2	1	1	1	1	1	36	1	1	18	49	15	26	2	6	1	5		4	2	0	0	0	0	0	0	0	0	0	4	41	18	19	4	ANCASH	0
MALE	DOCTOR	62	2	2	1	2	2	2	36	1	3	18	16	17	27	2	6	1	4		25	2	1	1	1	1	0	1	1	1	0	7	43	19	16	2	ANCASH	0
FEMALE	NURSE	30	2	1	2	2	2	1	36	1	2	16	37	16	38	2	8	2	4		3	2	0	0	0	0	0	0	0	0	0	4	40	20	15	2	ANCASH	0
FEMALE	NURSE	50	2	2	2	1	2	2	36	1	2	18	21	15	48	2	6	1	4		28	2	0	0	0	0	0	0	0	0	0	4	51	21	18	2	ANCASH	2
MALE	NURSE	49	2	2	1	2	2	2	36	1	2	18	20	6	50	3	6	1	7		15	2	0	0	0	0	0	0	0	0	0	4	52	18	19	3	ANCASH	0
MALE	DOCTOR	41	2	2	1	2	2	1	36	1	4	14	27	16	41	4	7	2	6		8	2	0	0	0	0	0	0	0	0	0	4	51	18	14	4	ANCASH	0
MALE	DOCTOR	49	2	2	1	2	2	2	36	1	3	20	15	5	52	2	6	1	4		11	2	0	0	0	0	0	0	0	0	0	4	50	21	21	3	ANCASH	0
FEMALE	NURSE	30	2	2	2	2	1	1	45	2	2	25	21	7	43	2	7	2	4		3	2	0	0	0	0	0	0	0	0	0	4	51	18	24	2	ANCASH	1
MALE	DOCTOR	43	2	2	2	2	2	2	36	1	4	15	21	10	44	2	6	1	4		11	2	0	0	0	0	0	0	0	0	0	4	53	20	24	4	ANCASH	0
FEMALE	NURSE	35	2	2	2	2	2	1	42	2	3	19	28	14	44	2	7	2	4		5	2	0	0	0	0	0	0	0	0	0	4	48	20	18	4	ANCASH	2
MALE	DOCTOR	36	2	1	1	2	1	1	36	1	4	17	9	6	56	2	6	1	4		2	2	0	0	0	0	0	0	0	0	0	4	53	24	18	4	ANCASH	0
FEMALE	NURSE	34	2	2	2	2	2	1	42	2	3	17	11	5	56	2	8	2	4		8	2	0	0	0	0	0	0	0	0	0	4	44	20	16	4	ANCASH	1
MALE	DOCTOR	31	2	1	1	1	2	1	36	1	3	13	15	8	51	2	8	2	4		4	2	0	0	0	0	0	0	0	0	0	4	60	23	23	4	ANCASH	0
FEMALE	NURSE	36	2	2	2	1	2	1	36	1	2	14	27	12	38	2	6	1	6		6	2	0	0	0	0	0	0	0	0	0	4	40	17	15	3	ANCASH	1
MALE	NURSE	35	2	1	2	1	1	1	36	1	2	27	18	5	39	2	8	2	5		4	2	0	0	0	0	0	0	0	0	0	4	62	24	22	4	ANCASH	1
MALE	DOCTOR	55	2	2	2	2	2	2	36	1	5	18	20	8	43	3	4	1	5		24	2	0	0	1	1	0	1	1	1	0	6	44	20	16	4	ANCASH	1
FEMALE	DOCTOR	28	2	1	1	2	2	1	40	1	3	26	19	13	35	2	6	1	4		3	2	0	0	0	1	0	0	1	1	0	5	55	20	29	3	ANCASH	0
FEMALE	NURSE	36	2	2	2	1	2	1	36	1	3	15	19	9	33	3	8	2	4		8	2	0	0	0	0	0	0	0	0	0	4	48	21	23	4	ANCASH	2
MALE	NURSE	43	2	2	2	2	2	1	42	2	3	16	28	7	56	2	6	1	4		1	2	0	0	0	0	0	0	0	0	0	4	60	22	25	3	ANCASH	1
FEMALE	NURSE	35	2	1	2	2	2	1	42	2	2	21	19	5	38	2	7	2	4		9	2	0	0	0	0	0	0	0	0	0	4	49	23	18	4	ANCASH	1
FEMALE	DOCTOR	48	1	2	2	1	2	1	42	2	3	15	18	7	45	2	7	2	4		4	2	0	0	0	0	0	0	0	0	0	4	49	20	22	3	ANCASH	0
FEMALE	NURSE	38	1	2	2	1	1	1	42	2	1	28	35	5	51	4	5	1	5		1	2	0	0	0	0	0	0	0	0	0	4	39	14	17	2	ANCASH	0
FEMALE	NURSE	38	1	1	2	1	2	1	42	2	2	19	32	12	44	2	8	2	4		4	2	0	0	0	0	0	0	0	0	0	4	44	18	20	4	ANCASH	0
FEMALE	DOCTOR	36	1	1	2	1	2	1	70	3	3	16	29	11	41	2	6	1	5		3	2	0	0	0	0	0	0	0	0	0	4	43	18	12	2	ANCASH	0
FEMALE	NURSE	42	1	2	2	1	2	2	36	1	2	21	29	5	44	2	5	1	6		12	2	0	0	0	0	0	0	0	0	0	4	47	20	19	3	ANCASH	0
FEMALE	NURSE	47	1	2	2	1	2	1	36	1	1	22	25	6	53	2	8	2	5		1	2	0	0	0	0	0	0	0	0	0	4	57	24	26	4	ANCASH	0
MALE	DOCTOR	39	1	2	2	2	2	1	50	2	3	16	13	5	56	2	5	1	5		5	2	0	0	0	0	0	0	0	0	0	4	50	24	21	4	ANCASH	2
FEMALE	NURSE	40	1	2	2	1	2	1	36	1	2	20	11	5	50	3	8	2	5		7	2	0	0	0	0	0	0	0	0	0	4	55	22	28	3	ANCASH	2
FEMALE	NURSE	55	1	1	1	1	2	2	36	1	2	17	19	12	44	2	7	2	4		26	2	0	0	0	0	0	0	0	0	0	4	50	24	30	3	ANCASH	0
FEMALE	NURSE	28	2	2	2	2	1	1	90	4	1	24	22	6	45	2	8	2	5		1	2	0	0	0	0	0	0	0	0	0	4	52	18	24	3	ANCASH	0
MALE	DOCTOR	72	2	2	2	1	1	2	40	1	2	27	21	7	56	2	8	2	5		39	2	0	0	0	0	0	0	0	0	0	4	68	25	33	4	PIURA	0
FEMALE	NURSE	53	2	2	2	2	1	1	70	3	3	22	10	6	53	2	8	2	4		9	2	0	0	0	0	0	0	0	0	0	4	64	24	27	4	ANCASH	2
MALE	DOCTOR	27	2	1	2	1	1	1	60	2	3	21	12	5	55	2	6	1	4		1	2	0	0	0	0	0	0	0	0	0	4	61	24	32	4	ANCASH	2
MALE	DOCTOR	52	2	2	2	1	1	1	90	4	2	23	16	10	39	2	5	1	5		6	2	0	0	0	0	0	0	0	0	0	4	64	24	32	4	ANCASH	0
FEMALE	NURSE	40	2	2	2	1	1	1	40	1	1	19	11	13	52	2	8	2	5		1	2	0	0	0	0	0	0	0	0	0	4	63	22	29	4	ANCASH	0
FEMALE	NURSE	26	2	1	2	1	1	1	66	3	1	26	34	8	47	2	6	1	7		1	2	0	0	0	0	0	0	0	0	0	4	66	28	30	2	ANCASH	0
FEMALE	DOCTOR	28	2	1	2	1	1	1	100	4	1	16	35	5	49	3	8	2	5		3	2	0	0	0	0	0	0	0	0	0	4	53	20	26	2	ANCASH	0
MALE	DOCTOR	62	1	2	1	2	2	2	36	1	3	24	18	5	46	2	5	1	8		20	2	0	0	0	0	0	0	0	0	0	4	58	19	29	2	LA LIBERTAD	0
FEMALE	NURSE	37	1	1	2	1	2	1	48	2	2	27	28	5	56	2	6	1	5		1	2	0	0	0	0	0	0	0	0	0	4	64	23	32	3	ANCASH	2
MALE	DOCTOR	64	1	2	1	1	2	2	40	1	5	23	41	6	45	4	6	1	6		20	2	0	0	0	0	0	0	0	0	0	4	56	17	24	4	ANCASH	2
FEMALE	NURSE	33	1	2	2	2	1	1	36	1	2	26	9	5	56	2	8	2	4		2	2	0	0	1	0	0	1	0	1	0	5	74	29	34	5	ANCASH	0
FEMALE	NURSE	37	1	2	2	1	1	1	36	1	2	23	16	5	45	2	6	1	6		4	2	0	0	0	1	0	0	1	1	0	5	58	23	28	4	ANCASH	0
FEMALE	DOCTOR	59	1	1	1	1	2	2	43	2	4	24	16	5	46	3	5	1	7		25	2	0	0	0	0	0	0	0	0	0	4	54	20	22	4	LA LIBERTAD	0
MALE	DOCTOR	58	1	2	2	1	2	2	40	1	3	19	17	12	50	2	6	1	4		15	2	0	0	0	0	0	0	0	0	0	4	58	24	25	4	ANCASH	2
FEMALE	NURSE	30	1	2	2	1	1	1	45	2	2	26	15	8	56	2	7	2	4		4	2	0	0	0	0	0	0	0	0	0	4	57	19	23	3	ANCASH	0
FEMALE	NURSE	57	1	2	2	1	2	2	36	1	3	28	9	5	48	2	8	2	4		23	2	0	0	0	0	0	0	0	0	0	4	63	23	29	4	ANCASH	0
MALE	DOCTOR	30	1	2	2	1	1	1	72	3	5	22	17	7	56	2	7	2	4		2	2	0	0	0	0	0	0	0	0	0	4	71	27	30	3	ANCASH	0
FEMALE	NURSE	56	1	1	2	1	2	2	36	1	3	28	16	5	56	2	6	1	5		25	2	0	0	0	0	0	0	0	0	0	4	69	24	31	5	ANCASH	1
MALE	DOCTOR	37	1	2	2	1	1	1	50	2	4	26	24	13	56	2	6	1	4		4	2	0	0	0	0	0	0	0	0	0	4	61	21	32	2	LA LIBERTAD	3
MALE	DOCTOR	32	1	2	2	1	1	1	50	2	3	20	22	6	56	2	7	2	4		2	2	0	0	0	0	0	0	0	0	0	4	58	22	31	3	ANCASH	0
FEMALE	NURSE	34	1	2	2	2	1	1	36	1	2	29	16	7	48	2	7	2	4		4	2	0	0	0	0	0	0	0	0	0	4	61	23	24	1	ANCASH	0
MALE	DOCTOR	39	1	1	2	2	1	1	36	1	4	26	14	7	56	2	6	1	7		1	2	0	0	0	0	0	0	0	0	0	4	51	24	25	4	ANCASH	0
FEMALE	NURSE	45	1	2	2	1	2	2	36	1	3	28	11	6	52	2	8	2	5		20	2	0	0	0	0	0	0	0	0	0	4	57	22	28	5	ANCASH	0
FEMALE	NURSE	49	1	2	2	1	2	1	36	1	2	20	17	7	50	3	7	2	5		7	2	0	0	0	0	0	0	0	0	0	4	61	23	27	4	APURIMAC	0
FEMALE	DOCTOR	37	1	1	2	1	2	1	36	1	3	12	15	9	46	2	9	2	4		8	2	0	0	0	0	0	0	0	0	0	4	51	23	19	4	APURIMAC	0
FEMALE	NURSE	47	1	2	2	1	1	1	36	1	1	22	12	6	56	2	6	1	5		6	2	0	0	0	0	0	0	0	0	0	4	49	22	32	2	APURIMAC	2
FEMALE	NURSE	48	1	2	2	1	2	1	36	1	2	19	43	8	44	3	6	1	8		3	2	0	0	0	0	0	0	0	0	0	4	39	17	16	2	APURIMAC	0
MALE	DOCTOR	29	1	1	2	2	2	1	40	1	3	14	39	18	50	2	7	2	4		3	2	0	0	1	1	0	1	1	1	0	6	50	23	25	4	APURIMAC	1
FEMALE	NURSE	34	1	1	2	1	1	1	51	2	2	19	16	6	50	2	7	2	4		5	2	0	0	0	0	0	0	0	0	0	4	50	22	18	4	APURIMAC	1
MALE	NURSE	53	1	2	2	1	2	1	36	1	2	17	19	7	51	2	6	1	5		1	2	0	0	0	0	0	0	0	0	0	4	54	22	25	4	APURIMAC	0
FEMALE	NURSE	48	1	2	2	1	2	1	36	1	1	18	28	6	48	3	7	2	8		3	2	0	0	0	0	0	0	0	0	0	4	50	21	21	4	APURIMAC	0
FEMALE	NURSE	53	1	2	2	1	2	2	46	2	2	22	14	6	51	3	7	2	5		12	2	0	0	1	1	0	1	1	1	0	6	54	20	22	4	APURIMAC	0
FEMALE	DOCTOR	38	1	1	2	2	2	1	36	1	3	21	28	10	43	2	8	2	7		4	2	0	0	0	0	0	0	0	0	0	4	49	22	23	4	APURIMAC	0
FEMALE	NURSE	36	1	1	2	1	2	1	36	1	2	21	26	9	51	3	8	2	4		1	2	0	0	0	0	0	0	0	0	0	4	51	19	26	4	APURIMAC	0
FEMALE	NURSE	46	1	2	2	1	2	1	36	1	2	19	10	5	53	2	9	2	4		3	2	0	0	1	1	0	1	1	1	0	6	49	15	14	5	APURIMAC	1
FEMALE	NURSE	46	1	2	2	1	2	2	36	1	2	18	17	11	56	2	9	2	5		15	2	0	0	1	1	0	1	1	1	0	6	49	22	27	4	APURIMAC	2
FEMALE	NURSE	35	1	2	2	1	2	1	36	1	2	22	9	5	56	2	7	2	5		9	2	0	0	0	0	0	0	0	0	0	4	71	25	29	4	APURIMAC	0
MALE	NURSE	32	1	2	2	1	1	1	36	1	1	17	29	5	51	3	9	2	5		6	2	0	0	0	0	0	0	0	0	0	4	45	18	23	4	APURIMAC	0
FEMALE	NURSE	29	2	2	2	1	1	1	36	1	2	21	17	8	55	2	7	2	6		1	2	0	0	0	1	0	0	1	1	0	5	62	19	28	4	APURIMAC	0
FEMALE	NURSE	52	2	2	2	1	2	2	36	1	3	26	24	10	36	4	6	1	15		17	2	0	0	0	0	0	0	0	0	0	4	61	23	27	4	APURIMAC	0
MALE	DOCTOR	40	2	1	1	2	1	1	36	1	5	24	15	9	53	2	6	1	4		1	2	0	0	0	0	0	0	0	0	0	4	59	19	24	4	APURIMAC	1
FEMALE	NURSE	48	2	2	2	1	2	2	36	1	3	28	14	5	48	3	6	1	6		15	2	0	0	0	0	0	0	0	0	0	4	64	23	32	4	APURIMAC	0
FEMALE	DOCTOR	38	2	2	2	1	1	1	60	2	3	24	16	16	46	2	6	1	6		2	2	0	0	0	1	0	0	1	1	0	5	56	21	24	3	APURIMAC	2
MALE	NURSE	31	2	2	2	1	1	1	36	1	3	18	34	15	41	3	8	2	6		1	2	0	0	1	1	0	1	1	1	0	6	52	18	26	4	APURIMAC	0
MALE	DOCTOR	34	2	1	1	1	1	1	36	1	3	26	16	11	56	2	6	1	7		1	2	0	0	0	0	0	0	0	0	0	4	63	22	30	3	APURIMAC	0
MALE	DOCTOR	34	2	1	1	1	2	1	36	1	4	11	16	6	46	2	6	1	8		1	2	0	0	0	1	0	0	1	1	0	5	58	24	25	4	APURIMAC	0
FEMALE	DOCTOR	49	2	2	2	1	1	1	56	2	4	23	27	5	51	2	6	1	5		1	2	0	0	0	0	0	0	0	0	0	4	61	23	29	4	APURIMAC	0
MALE	NURSE	30	2	2	2	1	1	1	36	1	2	26	35	8	44	2	7	2	6		1	2	0	0	0	0	0	0	0	0	0	4	58	20	27	4	APURIMAC	0
FEMALE	NURSE	34	2	1	2	1	1	1	36	1	2	24	9	5	55	2	9	2	4		1	2	0	0	0	0	0	0	0	0	0	4	62	22	32	4	APURIMAC	1
MALE	DOCTOR	52	2	2	2	1	2	1	80	4	5	15	24	15	46	3	6	1	10		9	2	0	0	0	0	0	0	0	0	0	4	61	24	21	3	APURIMAC	0
FEMALE	NURSE	50	2	2	2	1	2	1	54	2	4	26	15	8	51	2	6	1	5		9	2	0	0	0	0	0	0	0	0	0	4	70	21	30	4	APURIMAC	2
FEMALE	NURSE	34	2	1	2	1	1	1	36	1	2	24	21	5	52	2	7	2	5		1	2	0	0	0	0	0	0	0	0	0	4	50	22	25	3	APURIMAC	0
FEMALE	NURSE	55	2	2	2	1	2	2	36	1	3	22	14	5	50	3	8	2	5		27	2	0	0	0	0	0	0	0	0	0	4	55	24	16	1	APURIMAC	0
FEMALE	NURSE	53	2	2	2	1	2	2	36	1	2	24	14	5	51	2	8	2	4		23	2	0	0	1	0	0	1	0	1	0	5	54	20	23	4	APURIMAC	0
MALE	DOCTOR	37	2	1	2	1	1	1	36	1	4	23	14	9	56	2	6	1	4		1	2	0	0	0	0	0	0	0	0	0	4	62	23	31	1	APURIMAC	2
FEMALE	DOCTOR	32	2	1	2	1	1	1	36	1	3	21	28	13	51	2	6	1	5		1	2	0	0	0	0	0	0	0	0	0	4	47	18	18	1	APURIMAC	0
MALE	DOCTOR	32	2	1	1	1	1	1	42	2	4	23	22	12	39	3	6	1	13		2	2	0	0	1	1	0	1	1	1	0	6	47	15	18	2	APURIMAC	0
MALE	DOCTOR	31	2	1	1	1	1	1	36	1	3	21	20	10	47	4	7	2	5		1	2	1	1	0	0	0	0	0	0	0	5	47	20	23	1	APURIMAC	0
FEMALE	NURSE	55	2	1	1	1	2	2	36	1	2	24	10	5	40	2	6	1	9		29	2	0	0	0	0	0	0	0	0	0	4	57	21	26	4	APURIMAC	0
FEMALE	NURSE	55	2	2	2	1	2	2	40	1	3	30	10	9	42	2	7	2	5		29	2	0	0	0	0	0	0	0	0	0	4	64	21	32	2	APURIMAC	3
FEMALE	NURSE	60	2	1	2	1	2	2	36	1	3	30	11	5	38	3	6	1	8		26	2	1	1	0	1	0	0	1	1	0	6	62	27	30	4	APURIMAC	0
FEMALE	DOCTOR	29	2	1	2	1	1	1	36	1	3	28	14	5	53	4	7	2	4		1	2	0	0	0	0	0	0	0	0	0	4	62	30	31	4	APURIMAC	0
MALE	DOCTOR	49	2	2	2	1	2	1	36	1	3	29	26	9	52	4	8	2	4		7	2	1	1	0	1	0	0	1	1	0	6	57	23	30	4	APURIMAC	0
MALE	DOCTOR	61	2	2	2	2	2	2	45	2	5	19	38	16	34	4	6	1	4		28	2	0	0	0	0	0	0	0	0	0	4	55	23	24	2	APURIMAC	0
FEMALE	NURSE	45	2	2	2	1	1	1	36	1	2	23	23	7	55	3	6	1	6		1	2	0	0	0	0	0	0	0	0	0	4	54	24	23	3	APURIMAC	0
FEMALE	NURSE	42	2	2	2	1	2	2	36	1	3	18	14	5	49	2	6	1	5		15	2	0	0	0	1	0	0	1	1	0	5	47	22	24	2	APURIMAC	0
MALE	DOCTOR	53	2	2	2	1	2	2	45	2	6	16	10	5	56	2	6	1	4		15	2	0	0	0	0	0	0	0	0	0	4	58	21	20	4	APURIMAC	2
FEMALE	DOCTOR	54	2	2	2	1	2	2	36	1	4	18	13	5	56	3	6	1	7		15	2	0	0	0	1	0	0	1	1	0	5	57	23	24	4	APURIMAC	0
FEMALE	NURSE	56	2	2	2	1	2	2	36	1	3	24	13	5	51	2	7	2	4		29	2	0	0	0	1	0	0	1	1	0	5	61	23	31	4	APURIMAC	0
FEMALE	DOCTOR	43	2	2	2	1	2	2	45	2	4	19	14	5	47	3	7	2	4		16	2	0	0	0	1	0	0	1	1	0	5	60	21	20	3	APURIMAC	3
MALE	DOCTOR	49	2	2	2	1	2	2	50	2	4	12	15	5	43	2	7	2	4		15	2	0	0	1	1	0	1	1	1	0	6	54	23	23	4	APURIMAC	2
FEMALE	NURSE	49	1	2	2	2	2	2	48	2	2	12	17	6	52	3	6	1	7		15	2	0	0	0	0	0	0	0	0	0	4	52	23	22	2	APURIMAC	1
FEMALE	NURSE	35	1	2	2	1	1	1	48	2	1	23	17	7	47	3	7	2	4		8	2	0	0	1	1	0	1	1	1	0	6	47	23	24	4	APURIMAC	0
FEMALE	NURSE	41	1	2	2	1	2	1	36	1	3	20	17	9	37	2	6	1	7		5	2	0	0	0	1	0	0	1	1	0	5	52	21	15	2	APURIMAC	0
FEMALE	NURSE	44	1	2	2	1	2	2	36	1	2	18	14	7	49	4	8	2	6		11	2	0	0	1	1	0	1	1	1	0	6	47	23	20	4	APURIMAC	0
MALE	DOCTOR	42	1	2	2	2	2	1	48	2	4	10	12	7	43	3	5	1	9		1	2	0	0	0	1	0	0	1	1	0	5	42	22	8	3	APURIMAC	1
FEMALE	NURSE	49	1	2	2	1	2	1	42	2	2	13	21	6	51	3	5	1	5		4	2	0	0	0	0	0	0	0	0	0	4	42	23	24	2	APURIMAC	2
FEMALE	DOCTOR	38	1	1	1	1	2	1	36	1	3	26	13	5	56	4	6	1	4		2	2	0	0	0	0	0	0	0	0	0	4	61	20	30	4	APURIMAC	0
FEMALE	NURSE	55	2	2	2	1	2	1	36	1	2	27	14	9	44	2	7	2	5		8	2	0	0	0	0	0	0	0	0	0	4	62	24	29	4	APURIMAC	0
FEMALE	NURSE	30	2	2	2	1	1	1	36	1	2	23	13	10	53	2	8	2	4		5	2	0	0	1	1	0	1	1	1	0	6	56	19	31	4	APURIMAC	0
FEMALE	NURSE	40	2	2	2	1	2	1	51	2	3	23	10	5	56	2	8	2	4		8	2	0	0	0	0	0	0	0	0	0	4	57	21	22	4	APURIMAC	2
FEMALE	NURSE	35	2	2	2	1	1	1	51	2	2	23	12	5	47	2	8	2	4		4	2	0	0	0	0	0	0	0	0	0	4	54	22	28	2	APURIMAC	0
FEMALE	NURSE	48	2	1	2	1	2	2	36	1	2	21	12	6	51	2	8	2	4		16	2	0	0	0	0	0	0	0	0	0	4	59	23	30	4	APURIMAC	2
FEMALE	NURSE	47	2	2	2	1	2	2	36	1	3	21	13	5	51	2	9	2	6		17	2	0	0	0	0	0	0	0	0	0	4	59	22	27	2	APURIMAC	2
MALE	NURSE	47	2	2	2	1	2	2	36	1	3	21	9	5	56	2	8	2	5		15	2	0	0	0	0	0	0	0	0	0	4	70	26	31	4	APURIMAC	0
MALE	DOCTOR	40	2	2	2	2	2	2	60	2	6	16	45	17	42	3	6	1	5		15	2	0	0	0	1	0	0	1	1	0	5	51	18	24	2	APURIMAC	0
FEMALE	NURSE	27	2	1	2	1	1	1	47	2	1	24	21	9	42	2	6	1	5		2	2	0	0	0	1	0	0	1	1	0	5	49	18	21	2	APURIMAC	0
FEMALE	NURSE	49	2	2	2	1	2	2	66	3	3	16	16	6	38	3	7	2	4		18	2	0	0	0	0	0	0	0	0	0	4	51	24	23	2	APURIMAC	3
MALE	DOCTOR	67	2	2	2	1	2	2	36	1	5	16	14	6	51	2	5	1	4		30	2	0	0	0	1	0	0	1	1	0	5	56	25	22	4	APURIMAC	0
FEMALE	NURSE	58	2	2	2	1	2	2	51	2	3	20	23	13	45	2	6	1	6		34	2	0	0	0	0	0	0	0	0	0	4	48	20	24	4	APURIMAC	2
FEMALE	NURSE	34	2	2	2	1	1	1	36	1	2	24	11	6	49	2	6	1	4		5	2	0	0	0	0	0	0	0	0	0	4	61	24	26	4	APURIMAC	0
MALE	DOCTOR	45	2	2	2	1	1	1	90	4	4	19	31	13	45	4	6	1	5		2	2	0	0	0	0	0	0	0	0	0	4	53	22	21	4	APURIMAC	0
MALE	DOCTOR	39	2	1	2	1	2	1	72	3	5	19	15	5	56	2	6	1	5		9	2	0	0	0	1	0	0	1	1	0	5	54	25	25	4	APURIMAC	0
MALE	DOCTOR	34	2	1	2	1	1	1	60	2	4	21	9	5	51	2	6	1	4		2	2	0	0	1	1	0	1	1	1	0	6	53	24	22	4	APURIMAC	0
MALE	DOCTOR	35	2	2	2	1	1	1	36	1	3	20	21	7	44	3	8	2	4		2	2	0	0	0	0	0	0	0	0	0	4	47	20	25	3	APURIMAC	0
FEMALE	DOCTOR	51	2	2	2	1	2	2	76	3	4	16	21	7	41	3	9	2	6		19	2	0	0	0	1	0	0	1	1	0	5	54	24	23	4	APURIMAC	3
MALE	DOCTOR	47	2	2	2	1	2	1	36	1	4	20	16	5	50	2	7	2	4		4	2	0	0	0	0	0	0	0	0	0	4	60	27	22	4	APURIMAC	2
MALE	DOCTOR	59	2	2	2	2	2	2	36	1	4	13	26	7	43	2	5	1	5		27	2	0	0	0	0	0	0	0	0	0	4	51	23	25	4	APURIMAC	0
MALE	DOCTOR	41	2	2	2	1	1	1	50	2	3	23	10	5	56	2	7	2	5		6	2	0	0	0	0	0	0	0	0	0	4	63	24	31	4	APURIMAC	1
FEMALE	NURSE	52	2	1	2	2	2	2	36	1	3	23	27	5	49	4	8	2	8		20	2	0	0	0	0	0	0	0	0	0	4	36	15	13	4	APURIMAC	0
MALE	DOCTOR	58	2	1	1	1	2	1	36	1	3	19	37	17	35	5	6	1	6		5	2	0	0	0	0	0	0	0	0	0	4	37	23	22	1	APURIMAC	2
FEMALE	DOCTOR	42	2	1	2	1	2	2	36	1	4	22	9	5	50	2	9	2	4		13	2	0	0	0	0	0	0	0	0	0	4	56	24	25	2	APURIMAC	0
FEMALE	NURSE	32	2	2	2	1	1	1	36	1	1	21	14	9	49	2	8	2	4		1	2	0	0	0	0	0	0	0	0	0	4	53	17	27	4	APURIMAC	0
FEMALE	NURSE	32	2	1	1	1	2	1	60	2	3	25	22	11	43	3	10	3	5		6	2	0	0	0	1	0	0	1	1	0	5	63	23	30	4	APURIMAC	2
FEMALE	NURSE	44	2	2	2	1	2	1	36	1	3	18	30	16	37	3	5	1	6		8	2	1	1	1	1	0	1	1	1	0	7	43	17	18	3	APURIMAC	2
FEMALE	NURSE	33	2	1	2	1	1	1	40	1	2	13	16	6	38	3	7	2	4		1	2	0	0	0	0	0	0	0	0	0	4	49	19	27	4	APURIMAC	1
MALE	DOCTOR	35	2	1	1	1	2	1	36	1	4	20	15	10	45	2	7	2	8		2	2	0	0	0	0	0	0	0	0	0	4	54	20	23	4	APURIMAC	1
MALE	DOCTOR	53	2	2	2	1	2	2	70	3	5	21	18	9	53	2	6	1	7		20	2	0	0	1	1	0	1	1	1	0	6	53	20	31	4	APURIMAC	2
MALE	DOCTOR	47	2	1	1	1	1	1	72	3	5	14	36	11	49	4	7	2	20		1	2	0	0	1	1	0	1	1	1	0	6	54	20	23	4	APURIMAC	3
FEMALE	NURSE	38	2	2	2	1	1	1	36	1	2	22	13	5	56	2	8	2	4		4	2	0	0	0	0	0	0	0	0	0	4	59	21	30	4	APURIMAC	0
FEMALE	NURSE	65	2	2	2	1	2	2	36	1	3	22	13	9	52	3	8	2	6		27	2	0	0	0	1	0	0	1	1	0	5	50	19	23	4	APURIMAC	0
FEMALE	NURSE	35	2	2	2	1	1	1	48	2	2	19	9	5	42	2	6	1	6		6	2	0	0	0	0	0	0	0	0	0	4	43	16	14	4	APURIMAC	2
MALE	DOCTOR	54	2	1	1	1	2	2	36	1	4	18	10	5	56	2	6	1	5		23	2	0	0	0	0	0	0	0	0	0	4	59	24	24	2	APURIMAC	2
FEMALE	DOCTOR	40	2	2	2	2	2	2	36	1	3	21	10	5	40	2	6	1	7		16	2	0	0	0	1	0	0	1	1	0	5	45	23	22	4	APURIMAC	1
FEMALE	DOCTOR	35	2	1	2	1	1	1	48	2	3	21	13	6	44	3	7	2	8		1	2	0	0	0	0	0	0	0	0	0	4	53	22	23	4	APURIMAC	0
FEMALE	NURSE	29	2	1	2	1	1	1	45	2	2	20	18	9	51	2	8	2	5		3	2	0	0	0	0	0	0	0	0	0	4	38	18	14	4	APURIMAC	2
MALE	DOCTOR	39	2	2	1	2	2	1	48	2	4	25	9	6	55	2	8	2	4		8	2	0	0	0	0	0	0	0	0	0	4	64	24	29	3	APURIMAC	0
FEMALE	NURSE	51	2	1	1	1	2	2	48	2	3	19	15	7	38	3	7	2	7		21	2	0	0	0	0	0	0	0	0	0	4	50	22	22	4	APURIMAC	0
FEMALE	DOCTOR	38	2	2	2	1	2	1	36	1	4	13	14	6	53	3	7	2	8		4	2	0	0	0	0	0	0	0	0	0	4	41	20	15	4	APURIMAC	0
MALE	DOCTOR	49	2	2	2	1	2	2	72	3	6	17	14	6	56	3	7	2	5		20	2	0	0	0	0	0	0	0	0	0	4	54	21	18	2	APURIMAC	2
MALE	DOCTOR	33	2	2	2	1	1	1	36	1	2	14	12	11	51	3	7	2	4		4	2	0	0	0	0	0	0	0	0	0	4	42	24	20	4	APURIMAC	2
MALE	DOCTOR	46	2	2	1	1	1	1	36	1	4	18	26	13	51	4	6	1	9		2	2	0	0	0	0	0	0	0	0	0	4	45	22	21	4	APURIMAC	0
FEMALE	NURSE	27	2	1	2	1	1	1	36	1	2	26	19	9	47	2	6	1	5		1	2	0	0	0	0	0	0	0	0	0	4	48	23	26	4	APURIMAC	0
FEMALE	DOCTOR	50	2	2	2	1	2	2	42	2	4	24	12	7	55	2	7	2	5		21	2	0	0	0	0	0	0	0	0	0	4	57	23	26	4	APURIMAC	0
MALE	DOCTOR	41	2	1	2	1	1	1	41	2	3	16	17	6	46	2	5	1	4		2	2	0	0	0	1	0	0	1	1	0	5	51	24	18	3	APURIMAC	1
MALE	DOCTOR	61	2	2	2	1	2	2	62	3	3	10	32	8	38	2	7	2	6		17	2	1	1	1	1	0	1	1	1	0	7	37	23	18	2	APURIMAC	2
MALE	NURSE	46	2	2	2	1	2	1	36	1	3	19	16	13	56	2	6	1	4		8	2	0	0	0	1	0	0	1	1	0	5	57	21	26	2	APURIMAC	1
MALE	DOCTOR	51	2	2	2	2	2	1	36	1	2	15	17	6	45	4	7	2	9		7	2	0	0	0	0	0	0	0	0	0	4	48	21	22	2	APURIMAC	1
MALE	DOCTOR	63	2	2	2	1	2	2	50	2	4	13	9	6	53	2	7	2	4		25	2	1	1	1	0	0	1	0	1	0	6	45	22	23	3	APURIMAC	0
FEMALE	NURSE	49	2	2	2	1	2	2	36	1	2	10	20	6	56	2	8	2	4		15	2	0	0	0	0	0	0	0	0	0	4	44	21	19	4	APURIMAC	2
FEMALE	DOCTOR	57	2	2	2	1	2	2	60	2	3	13	20	15	48	3	6	1	6		20	2	0	0	0	1	0	0	1	1	0	5	48	23	20	2	APURIMAC	2
MALE	DOCTOR	34	2	1	2	1	1	1	36	1	3	16	23	7	53	3	6	1	4		2	2	0	0	0	1	0	0	1	1	0	5	53	22	20	4	APURIMAC	0
MALE	DOCTOR	62	2	2	2	1	2	2	36	1	4	12	15	5	54	3	6	1	11		26	2	0	0	0	0	0	0	0	0	0	4	49	19	21	4	APURIMAC	0
FEMALE	NURSE	36	2	2	2	2	2	2	44	2	3	11	28	10	47	3	7	2	4		13	2	1	1	1	1	0	1	1	1	0	7	40	18	18	2	APURIMAC	2
FEMALE	NURSE	44	2	2	2	2	1	1	36	1	2	13	13	8	55	3	7	2	4		5	2	0	0	0	0	0	0	0	0	0	4	46	20	22	3	APURIMAC	0
MALE	DOCTOR	48	2	2	2	1	2	2	44	2	5	11	17	5	56	2	8	2	8		14	2	0	0	0	0	0	0	0	0	0	4	48	22	19	4	APURIMAC	2
FEMALE	NURSE	52	2	2	2	1	2	1	36	1	2	11	16	5	49	3	7	2	10		10	2	0	0	0	1	0	0	1	1	0	5	41	21	17	3	APURIMAC	0
FEMALE	NURSE	42	2	2	2	1	1	1	36	1	2	11	16	6	49	4	7	2	4		3	2	0	0	0	0	0	0	0	0	0	4	41	20	16	3	APURIMAC	0
FEMALE	NURSE	37	2	2	2	1	2	1	36	1	2	13	15	9	46	2	7	2	5		1	2	0	0	0	1	0	0	1	1	0	5	44	19	16	4	APURIMAC	0
FEMALE	NURSE	36	2	2	2	1	2	1	36	1	2	15	17	9	48	5	6	1	6		5	2	0	0	0	0	0	0	0	0	0	4	40	19	20	4	APURIMAC	0
MALE	DOCTOR	42	2	1	2	1	1	1	50	2	4	15	35	12	34	5	7	2	4		2	2	0	0	0	1	0	0	1	1	0	5	44	22	19	3	APURIMAC	0
MALE	DOCTOR	52	2	2	2	1	2	2	45	2	4	12	27	8	37	5	6	1	7		14	2	0	0	0	1	0	0	1	1	0	5	47	24	18	4	APURIMAC	1
FEMALE	NURSE	40	1	2	2	1	2	1	36	1	2	13	34	9	29	5	7	2	5		2	2	0	0	0	0	0	0	0	0	0	4	45	21	17	2	APURIMAC	0
FEMALE	NURSE	47	1	1	2	1	2	2	36	1	2	17	18	7	52	2	6	1	4		16	2	0	0	0	0	0	0	0	0	0	4	55	20	18	4	APURIMAC	0
FEMALE	NURSE	37	1	2	2	1	2	1	36	1	2	15	21	7	44	3	6	1	6		7	2	0	0	0	1	0	0	1	1	0	5	43	19	17	3	APURIMAC	0
MALE	DOCTOR	36	1	1	1	2	2	1	50	2	5	11	26	6	48	2	6	1	5		3	2	0	0	0	0	0	0	0	0	0	4	46	21	18	4	APURIMAC	2
FEMALE	NURSE	36	1	2	2	1	2	1	36	1	2	17	24	7	45	3	8	2	4		10	2	0	0	0	0	0	0	0	0	0	4	49	17	20	2	APURIMAC	0
FEMALE	NURSE	38	1	2	2	1	2	1	36	1	2	14	18	5	44	2	7	2	7		2	2	0	0	0	0	0	0	0	0	0	4	47	18	16	4	APURIMAC	0
FEMALE	NURSE	59	2	2	2	1	2	1	36	1	2	14	13	6	50	3	7	2	6		5	2	0	0	1	1	0	1	1	1	0	6	52	24	29	4	APURIMAC	0
FEMALE	NURSE	41	2	2	2	1	2	1	36	1	2	13	18	8	48	2	8	2	5		3	2	0	0	0	0	0	0	0	0	0	4	50	22	25	4	APURIMAC	0
MALE	DOCTOR	28	2	1	2	2	1	1	51	2	3	15	14	8	53	2	7	2	4		1	2	0	0	0	0	0	0	0	0	0	4	53	23	21	4	APURIMAC	1
MALE	NURSE	27	2	1	1	2	1	1	36	1	1	17	12	5	41	2	5	1	5		1	2	0	0	0	0	0	0	0	0	0	4	50	24	21	2	APURIMAC	0
MALE	NURSE	41	2	2	2	1	2	1	36	1	2	11	12	5	42	2	8	2	4		2	2	0	0	0	0	0	0	0	0	0	4	53	24	22	4	APURIMAC	0
FEMALE	NURSE	42	2	1	2	1	1	1	36	1	1	13	9	5	44	2	9	2	4		1	2	0	0	0	0	0	0	0	0	0	4	41	22	10	4	APURIMAC	0
FEMALE	NURSE	30	2	1	1	1	2	1	36	1	2	23	15	8	51	2	7	2	7		5	2	0	0	0	0	0	0	0	0	0	4	63	25	32	4	APURIMAC	0
FEMALE	NURSE	55	2	2	2	1	2	2	36	1	2	17	27	33	46	2	8	2	4		23	2	0	0	1	1	0	1	1	1	0	6	59	21	31	4	APURIMAC	0
FEMALE	NURSE	36	2	2	2	1	2	1	36	1	2	17	12	5	49	2	8	2	5		9	2	0	0	0	0	0	0	0	0	0	4	58	22	30	4	APURIMAC	0
MALE	NURSE	39	2	2	2	1	2	2	48	2	3	15	17	16	46	2	10	3	5		13	2	0	0	0	0	0	0	0	0	0	4	61	24	26	4	APURIMAC	0
MALE	DOCTOR	45	2	2	2	1	2	2	48	2	3	19	27	7	42	2	6	1	6		15	2	0	0	0	0	0	0	0	0	0	4	48	20	23	4	APURIMAC	0
FEMALE	NURSE	32	2	1	2	1	2	1	36	1	2	15	10	5	56	2	8	2	4		5	2	0	0	0	0	0	0	0	0	0	4	59	20	30	4	APURIMAC	0
FEMALE	NURSE	42	2	1	2	1	2	1	36	1	2	20	24	5	44	6	6	1	8		10	2	0	0	0	0	0	0	0	0	0	4	57	22	24	4	APURIMAC	0
FEMALE	NURSE	60	3	2	2	1	2	2	36	1	2	23	10	6	54	3	7	2	8		12	2	0	0	0	1	0	0	1	1	0	5	57	23	24	4	AREQUIPA	0
FEMALE	NURSE	42	3	2	2	1	2	1	36	1	3	23	11	5	51	2	8	2	6		10	2	0	0	0	1	0	0	1	1	0	5	54	20	24	4	AREQUIPA	0
MALE	DOCTOR	35	3	1	1	2	1	1	50	2	3	18	56	22	42	2	8	2	5		1	2	0	0	0	0	0	0	0	0	0	4	51	20	24	1	AREQUIPA	0
FEMALE	NURSE	56	3	2	2	1	2	2	48	2	3	22	41	18	44	3	6	1	5		26	2	0	0	1	1	0	1	1	1	0	6	29	13	14	3	AREQUIPA	2
FEMALE	NURSE	30	3	1	2	1	1	1	50	2	2	19	17	17	44	2	8	2	4		1	2	0	0	0	1	0	0	1	1	0	5	50	21	24	2	AREQUIPA	1
MALE	DOCTOR	26	3	1	2	1	1	1	36	1	4	14	46	15	50	3	6	1	13		2	2	1	1	1	1	0	1	1	1	0	7	25	15	9	2	AREQUIPA	0
FEMALE	NURSE	59	3	2	2	1	2	2	36	1	3	21	22	10	42	3	7	2	4		33	2	0	0	1	1	0	1	1	1	0	6	57	22	24	2	AREQUIPA	0
FEMALE	NURSE	51	3	2	2	2	2	1	36	1	3	27	11	5	51	3	6	1	5		4	2	0	0	0	0	0	0	0	0	0	4	52	21	25	4	AREQUIPA	2
FEMALE	NURSE	30	3	2	2	1	1	1	36	1	1	25	26	8	50	2	7	2	8		1	2	0	0	0	0	0	0	0	0	0	4	54	20	29	3	AREQUIPA	0
FEMALE	NURSE	30	3	1	2	2	1	1	50	2	2	23	47	20	38	3	7	2	6		1	2	0	0	0	0	0	0	0	0	0	4	41	18	20	1	AREQUIPA	0
FEMALE	NURSE	32	3	2	2	1	1	1	36	1	1	23	27	13	43	2	5	1	6		5	2	0	0	1	0	0	1	0	1	0	5	41	14	15	3	AREQUIPA	0
FEMALE	NURSE	63	3	1	2	1	2	2	36	1	3	19	44	21	44	4	6	1	21		26	2	0	0	0	0	0	0	0	0	0	4	51	19	21	5	AREQUIPA	0
FEMALE	NURSE	63	3	2	2	1	2	2	48	2	3	22	17	6	54	3	6	1	5		24	2	0	0	0	0	0	0	0	0	0	4	59	24	24	4	AREQUIPA	2
FEMALE	NURSE	64	3	2	2	1	2	2	36	1	2	22	9	5	50	2	8	2	4		30	2	0	0	0	0	0	0	0	0	0	4	51	23	23	1	AREQUIPA	0
MALE	DOCTOR	38	3	1	2	2	1	1	36	1	3	18	10	5	50	2	7	2	4		2	2	0	0	0	0	0	0	0	0	0	4	58	22	22	4	AREQUIPA	0
FEMALE	NURSE	49	3	2	2	1	1	1	36	1	1	24	22	8	48	2	6	1	12		5	2	0	0	1	0	0	1	0	1	0	5	56	22	21	4	AREQUIPA	0
MALE	DOCTOR	39	3	2	2	1	1	1	36	1	3	23	11	5	49	2	7	2	5		2	2	0	0	0	1	0	0	1	1	0	5	50	18	20	4	AREQUIPA	0
MALE	DOCTOR	69	3	1	2	1	2	2	51	2	4	21	14	5	49	3	6	1	8		39	2	0	0	0	0	0	0	0	0	0	4	41	23	16	4	AREQUIPA	0
FEMALE	NURSE	59	3	2	2	1	2	2	36	1	2	26	16	6	50	2	8	2	8		30	2	0	0	0	1	0	0	1	1	0	5	63	24	23	4	AREQUIPA	0
FEMALE	NURSE	65	3	2	2	2	2	2	45	2	2	22	48	16	43	2	6	1	4		25	2	0	0	1	0	0	1	0	1	0	5	40	15	17	4	AREQUIPA	0
FEMALE	NURSE	57	3	1	2	1	2	2	36	1	2	23	25	7	54	2	8	2	6		29	2	0	0	0	1	0	0	1	1	0	5	53	22	18	4	AREQUIPA	0
FEMALE	NURSE	61	3	1	2	1	2	2	36	1	3	21	19	9	48	2	8	2	5		17	2	0	0	0	0	0	0	0	0	0	4	53	20	21	4	AREQUIPA	0
FEMALE	NURSE	68	3	1	1	2	2	2	36	1	3	25	21	7	46	2	6	1	5		37	2	0	0	0	0	0	0	0	0	0	4	63	23	23	5	AREQUIPA	0
FEMALE	NURSE	68	3	2	2	1	2	2	36	1	3	27	16	11	48	2	8	2	5		30	2	1	1	0	1	0	0	1	1	0	6	61	24	24	4	AREQUIPA	0
FEMALE	NURSE	57	3	2	2	1	2	2	36	1	3	26	30	11	48	2	7	2	4		33	2	0	0	0	0	0	0	0	0	0	4	56	17	20	4	AREQUIPA	0
FEMALE	NURSE	38	3	2	2	2	1	1	36	1	1	16	27	10	46	3	6	1	6		5	2	0	0	0	0	0	0	0	0	0	4	38	14	21	2	AREQUIPA	2
FEMALE	NURSE	60	3	1	2	1	2	2	36	1	3	24	21	8	50	2	6	1	4		35	2	0	0	0	0	0	0	0	0	0	4	52	20	21	3	AREQUIPA	0
FEMALE	NURSE	42	3	2	2	1	2	1	36	1	2	19	28	7	41	2	6	1	5		6	2	0	0	0	0	0	0	0	0	0	4	38	23	12	3	AREQUIPA	1
FEMALE	NURSE	58	3	2	2	1	2	2	36	1	2	17	39	9	45	3	5	1	13		27	2	0	0	0	0	0	0	0	0	0	4	53	20	12	3	AREQUIPA	0
FEMALE	NURSE	62	3	1	2	1	2	2	36	1	3	17	17	8	50	4	7	2	6		20	2	0	0	0	0	0	0	0	0	0	4	54	20	22	4	AREQUIPA	0
FEMALE	NURSE	61	3	2	2	1	2	2	36	1	3	24	22	9	51	3	7	2	7		21	2	0	0	1	1	0	1	1	1	0	6	57	22	22	4	AREQUIPA	2
FEMALE	NURSE	64	3	2	2	1	2	2	36	1	2	26	31	7	46	4	6	1	5		39	2	0	0	0	0	0	0	0	0	0	4	43	19	16	2	AREQUIPA	0
MALE	DOCTOR	32	3	1	1	1	1	1	50	2	2	22	22	8	29	2	7	2	4		3	2	0	0	0	0	0	0	0	0	0	4	46	18	21	3	AREQUIPA	0
FEMALE	DOCTOR	40	3	2	2	2	1	1	42	2	3	15	47	5	47	7	6	1	14		2	2	0	0	0	0	0	0	0	0	0	4	36	15	8	1	AREQUIPA	0
MALE	DOCTOR	31	3	1	2	2	1	1	42	2	3	16	17	8	47	2	6	1	7		3	2	0	0	0	0	0	0	0	0	0	4	47	24	8	4	AREQUIPA	0
MALE	DOCTOR	55	3	2	2	1	1	1	45	2	4	20	17	7	49	2	6	1	6		8	2	0	0	0	0	0	0	0	0	0	4	56	20	24	4	AREQUIPA	2
MALE	DOCTOR	29	3	1	2	1	1	1	80	4	3	17	26	16	43	2	6	1	6		2	2	0	0	1	1	0	1	1	1	0	6	43	20	8	4	AREQUIPA	0
MALE	DOCTOR	32	3	1	2	1	1	1	48	2	3	20	16	7	42	2	6	1	6		1	2	0	0	1	1	0	1	1	1	0	6	51	22	24	5	AREQUIPA	0
MALE	DOCTOR	57	3	2	2	1	2	1	36	1	4	19	13	6	51	3	8	2	4		8	2	0	0	1	1	0	1	1	1	0	6	46	22	8	4	AREQUIPA	3
FEMALE	DOCTOR	29	3	2	2	2	1	1	60	2	3	18	22	11	43	2	5	1	4		2	2	0	0	0	0	0	0	0	0	0	4	48	14	14	2	AREQUIPA	0
MALE	DOCTOR	32	3	1	2	2	1	1	70	3	2	18	34	20	40	3	5	1	11		5	2	0	0	1	1	0	1	1	1	0	6	43	17	14	3	AREQUIPA	0
FEMALE	NURSE	54	3	1	2	1	2	2	36	1	3	27	14	7	56	3	8	2	7		25	2	0	0	0	0	0	0	0	0	0	4	58	23	23	5	AREQUIPA	0
MALE	DOCTOR	27	3	1	2	2	1	1	36	1	3	20	29	15	40	2	6	1	12		1	2	1	1	1	1	0	1	1	1	0	7	44	19	21	2	AREQUIPA	0
MALE	DOCTOR	29	3	1	2	1	1	1	42	2	3	16	27	9	46	2	8	2	8	2	1	1	0	0	0	0	1	0	0	0	1	5	51	18	21	4	AREQUIPA	1
FEMALE	NURSE	65	3	2	2	1	2	2	40	1	2	24	13	6	52	2	7	2	4		30	2	0	0	1	0	0	1	0	1	0	5	59	23	28	2	AREQUIPA	2
FEMALE	NURSE	65	3	2	2	2	2	2	45	2	2	22	48	16	43	2	6	1	4		25	2	0	0	1	0	0	1	0	1	0	5	40	15	17	4	AREQUIPA	0
FEMALE	NURSE	29	3	1	2	2	1	1	36	1	2	19	29	11	42	2	6	1	6		1	2	0	0	0	0	0	0	0	0	0	4	53	21	25	5	AREQUIPA	1
FEMALE	DOCTOR	38	3	2	2	1	2	1	40	1	3	17	19	8	50	2	6	1	9	2	5	1	0	0	1	1	1	1	1	1	1	7	48	22	17	4	AREQUIPA	2
MALE	DOCTOR	26	3	1	2	2	1	1	72	3	3	23	44	18	47	3	5	1	8		1	2	1	1	1	1	0	1	1	1	0	7	56	22	12	2	AREQUIPA	0
FEMALE	NURSE	66	3	1	2	1	2	2	36	1	3	22	30	7	51	5	8	2	4		40	2	0	0	0	0	0	0	0	0	0	4	61	25	23	4	AREQUIPA	0
MALE	DOCTOR	62	3	2	2	1	2	2	36	1	3	18	17	12	46	2	5	1	10		33	2	0	0	0	1	0	0	1	1	0	5	59	24	24	4	AREQUIPA	2
FEMALE	NURSE	53	3	2	2	1	2	1	48	2	3	20	16	9	48	2	7	2	5		7	2	1	1	1	1	0	1	1	1	0	7	51	18	20	4	AREQUIPA	2
FEMALE	DOCTOR	57	3	1	2	1	2	2	36	1	3	11	26	13	44	6	6	1	24		25	2	0	0	0	1	0	0	1	1	0	5	45	23	16	4	AREQUIPA	0
FEMALE	DOCTOR	31	3	1	1	2	2	1	56	2	3	21	54	27	50	4	9	2	10		3	2	0	0	0	1	0	0	1	1	0	5	38	18	16	1	AREQUIPA	1
FEMALE	NURSE	61	3	2	2	1	2	2	37	1	3	26	23	7	43	3	7	2	6		31	2	0	0	0	1	0	0	1	1	0	5	48	18	15	4	AREQUIPA	0
MALE	DOCTOR	52	3	2	2	1	2	1	42	2	4	13	23	7	52	2	5	1	5		4	2	0	0	0	0	0	0	0	0	0	4	56	20	17	2	AREQUIPA	1
MALE	DOCTOR	33	3	2	2	1	1	1	40	1	3	21	16	8	44	2	6	1	5		4	2	0	0	0	0	0	0	0	0	0	4	58	23	23	4	AREQUIPA	0
FEMALE	NURSE	44	3	2	2	1	1	1	48	2	2	29	18	5	54	2	7	2	5		1	2	0	0	0	0	0	0	0	0	0	4	49	21	21	4	AREQUIPA	0
FEMALE	NURSE	37	3	2	2	1	2	1	36	1	2	22	26	9	45	2	5	1	8		5	2	0	0	0	0	0	0	0	0	0	4	39	18	15	4	AREQUIPA	2
FEMALE	DOCTOR	30	3	1	2	2	1	1	45	2	3	21	45	12	43	3	5	1	7		1	2	0	0	0	0	0	0	0	0	0	4	45	22	22	2	AREQUIPA	1
FEMALE	NURSE	61	3	2	2	1	2	2	40	1	3	19	21	10	49	4	7	2	5		25	2	0	0	1	1	0	1	1	1	0	6	52	24	17	3	AREQUIPA	3
FEMALE	NURSE	54	3	2	2	2	2	1	36	1	3	25	49	15	37	4	8	2	17		9	2	1	1	1	1	0	1	1	1	0	7	23	17	8	2	AREQUIPA	0
FEMALE	NURSE	57	3	2	2	1	2	2	36	1	3	26	22	5	53	2	5	1	5		29	2	0	0	0	0	0	0	0	0	0	4	41	20	24	4	AREQUIPA	3
FEMALE	NURSE	68	3	1	2	1	2	2	36	1	2	30	15	5	51	2	5	1	6		40	2	0	0	0	0	0	0	0	0	0	4	63	24	26	4	AREQUIPA	3
FEMALE	NURSE	55	3	1	2	1	2	2	56	2	3	22	35	10	49	2	6	1	4		19	2	0	0	1	0	0	1	0	1	0	5	51	21	22	3	AREQUIPA	2
FEMALE	DOCTOR	46	3	2	2	1	2	1	50	2	4	16	18	10	45	2	7	2	5		5	2	0	0	1	1	0	1	1	1	0	6	39	20	10	4	AREQUIPA	2
FEMALE	NURSE	35	3	2	2	2	1	1	36	1	2	26	22	10	40	4	7	2	6		3	2	0	0	0	0	0	0	0	0	0	4	36	16	20	4	AREQUIPA	2
FEMALE	NURSE	40	3	2	2	1	1	1	36	1	1	21	12	7	49	2	6	1	4		3	2	0	0	0	0	0	0	0	0	0	4	52	18	19	4	AREQUIPA	0
FEMALE	DOCTOR	44	3	2	2	1	2	2	45	2	4	18	31	13	42	2	6	1	4		15	2	0	0	1	1	0	1	1	1	0	6	40	19	20	3	AREQUIPA	6
FEMALE	NURSE	55	3	2	2	2	2	2	36	1	3	18	29	10	44	2	7	2	4		22	2	0	0	0	0	0	0	0	0	0	4	46	19	23	4	AREQUIPA	2
MALE	DOCTOR	67	3	2	2	1	2	2	44	2	5	18	41	8	51	2	6	1	6		38	2	0	0	0	0	0	0	0	0	0	4	44	20	17	4	AREQUIPA	6
MALE	DOCTOR	64	3	2	2	1	2	2	44	2	5	18	15	5	46	2	7	2	5		20	2	0	0	1	1	0	1	1	1	0	6	54	18	28	4	AREQUIPA	4
MALE	DOCTOR	68	3	2	2	1	2	2	40	1	3	23	15	5	53	2	7	2	4		32	2	0	0	0	1	0	0	1	1	0	5	59	24	24	4	AREQUIPA	0
FEMALE	NURSE	27	3	2	2	1	1	1	36	1	1	21	17	5	55	2	6	1	5		1	2	0	0	0	0	0	0	0	0	0	4	56	21	18	3	AREQUIPA	0
FEMALE	NURSE	38	3	2	2	1	1	1	36	1	1	27	26	9	46	4	6	1	6		2	2	0	0	0	0	0	0	0	0	0	4	54	21	18	4	AREQUIPA	0
FEMALE	NURSE	34	3	1	2	1	1	1	60	2	2	25	29	16	44	3	6	1	4		7	2	0	0	0	0	0	0	0	0	0	4	50	23	25	3	AREQUIPA	2
FEMALE	DOCTOR	32	3	1	2	2	1	1	60	2	3	20	21	9	51	2	6	1	5		2	2	0	0	1	0	0	1	0	1	0	5	54	23	16	5	AREQUIPA	0
FEMALE	NURSE	59	3	2	2	1	2	2	36	1	2	26	19	6	47	2	8	2	4		29	2	0	0	0	1	0	0	1	1	0	5	50	23	23	4	AREQUIPA	0
FEMALE	NURSE	62	3	2	2	2	2	2	36	1	3	27	19	12	54	2	6	1	4		19	2	1	1	0	1	0	0	1	1	0	6	62	24	21	4	AREQUIPA	2
MALE	DOCTOR	42	3	1	2	1	2	1	36	1	4	24	16	10	45	2	5	1	5	2	4	1	0	0	1	0	1	1	0	1	1	6	58	19	22	5	AREQUIPA	2
FEMALE	NURSE	31	3	2	2	1	1	1	36	1	2	27	10	7	56	2	5	1	4		4	2	0	0	0	0	0	0	0	0	0	4	79	28	40	5	AREQUIPA	2
FEMALE	NURSE	57	3	1	2	1	2	2	36	1	3	23	14	5	53	2	6	1	4		24	2	0	0	0	1	0	0	1	1	0	5	51	20	18	3	AREQUIPA	0
FEMALE	DOCTOR	54	3	2	2	2	2	1	50	2	4	23	11	6	55	2	6	1	7		10	2	0	0	0	0	0	0	0	0	0	4	56	27	26	4	AREQUIPA	0
FEMALE	NURSE	45	3	1	2	1	2	1	36	1	2	21	25	11	44	2	5	1	7		1	2	0	0	0	0	0	0	0	0	0	4	47	21	24	3	AREQUIPA	3
FEMALE	NURSE	34	3	1	2	1	1	1	36	1	1	27	23	8	49	3	6	1	5		2	2	0	0	0	1	0	0	1	1	0	5	62	22	27	4	AREQUIPA	1
FEMALE	NURSE	61	3	2	2	1	2	2	48	2	2	22	25	5	50	2	5	1	6		24	2	0	0	0	1	0	0	1	1	0	5	61	18	21	2	AREQUIPA	0
FEMALE	NURSE	64	3	2	2	1	2	2	37	1	2	29	16	5	51	3	6	1	4		33	2	0	0	1	1	0	1	1	1	0	6	55	22	27	2	AREQUIPA	0
FEMALE	DOCTOR	44	3	2	2	1	2	2	36	1	3	24	14	8	55	2	6	1	4		12	2	0	0	0	1	0	0	1	1	0	5	44	21	11	1	AREQUIPA	6
FEMALE	DOCTOR	55	3	1	1	1	2	1	61	3	5	21	16	15	37	2	8	2	5		7	2	0	0	1	1	0	1	1	1	0	6	49	23	17	4	AREQUIPA	0
FEMALE	NURSE	62	3	2	2	1	2	2	40	1	3	28	15	9	46	6	6	1	6		27	2	0	0	0	0	0	0	0	0	0	4	51	19	26	4	AREQUIPA	0
FEMALE	NURSE	59	1	1	2	1	2	2	36	1	3	27	12	5	56	2	8	2	4		20	2	0	0	0	0	0	0	0	0	0	4	51	25	23	4	AREQUIPA	3
FEMALE	NURSE	58	1	2	2	1	2	2	50	2	3	24	25	9	42	5	7	2	4		21	2	0	0	0	0	0	0	0	0	0	4	61	22	29	4	AREQUIPA	0
MALE	DOCTOR	31	1	1	2	2	1	1	60	2	4	19	23	13	42	2	6	1	7		3	2	0	0	0	1	0	0	1	1	0	5	45	19	21	2	AREQUIPA	3
FEMALE	DOCTOR	43	1	2	2	2	1	1	36	1	3	19	18	9	46	2	8	2	17		4	2	0	0	1	0	0	1	0	1	0	5	54	22	29	4	AREQUIPA	2
MALE	DOCTOR	56	1	2	2	1	2	2	62	3	4	19	20	11	55	2	5	1	4		19	2	0	0	0	0	0	0	0	0	0	4	50	21	25	3	AREQUIPA	0
MALE	DOCTOR	67	1	2	2	1	2	2	36	1	3	24	13	6	50	2	8	2	4		30	2	0	0	0	1	0	0	1	1	0	5	53	22	28	4	AREQUIPA	0
FEMALE	DOCTOR	40	1	1	2	1	2	1	36	1	4	22	22	10	44	3	6	1	11		3	2	0	0	1	0	0	1	0	1	0	5	58	23	26	5	AREQUIPA	2
FEMALE	NURSE	66	1	1	2	1	2	2	48	2	3	22	9	11	50	2	8	2	4		20	2	0	0	1	1	0	1	1	1	0	6	49	21	24	3	AREQUIPA	0
MALE	DOCTOR	62	1	1	2	1	2	2	80	4	5	21	19	7	56	2	8	2	5		22	2	1	1	1	1	0	1	1	1	0	7	63	24	27	4	AREQUIPA	3
FEMALE	DOCTOR	45	1	1	2	1	1	1	45	2	3	19	28	7	50	3	8	2	6		4	2	0	0	1	1	0	1	1	1	0	6	42	22	22	2	AREQUIPA	2
FEMALE	DOCTOR	32	1	1	2	1	1	1	36	1	3	23	26	12	49	2	8	2	7		2	2	1	1	1	1	0	1	1	1	0	7	58	23	26	4	AREQUIPA	2
FEMALE	NURSE	55	1	2	2	1	2	2	36	1	3	19	19	7	49	2	5	1	4	2	30	1	1	1	1	1	1	1	1	1	1	8	60	25	27	3	AREQUIPA	0
FEMALE	NURSE	62	1	2	2	1	2	2	36	1	3	21	12	6	50	2	7	2	4		25	2	0	0	1	0	0	1	0	1	0	5	56	22	27	3	AREQUIPA	2
FEMALE	NURSE	40	1	2	2	1	2	1	36	1	3	25	26	7	52	2	6	1	5		2	2	0	0	1	1	0	1	1	1	0	6	58	23	31	3	AREQUIPA	2
MALE	DOCTOR	67	1	2	2	1	2	2	40	1	4	23	31	14	51	3	5	1	14		23	2	0	0	0	1	0	0	1	1	0	5	61	25	21	4	AREQUIPA	0
MALE	DOCTOR	49	1	2	2	2	2	2	52	2	4	9	13	5	53	2	6	1	4		11	2	0	0	0	0	0	0	0	0	0	4	53	24	23	2	AREQUIPA	2
MALE	DOCTOR	55	1	2	2	2	2	2	40	1	4	15	36	9	46	3	6	1	11		14	2	0	0	0	1	0	0	1	1	0	5	43	20	21	4	AREQUIPA	0
FEMALE	DOCTOR	54	1	1	2	1	2	1	36	1	3	24	21	7	56	4	8	2	6		2	2	0	0	0	1	0	0	1	1	0	5	53	21	26	4	AREQUIPA	0
FEMALE	NURSE	63	1	1	2	1	2	2	36	1	3	23	17	7	43	2	6	1	7		30	2	0	0	0	0	0	0	0	0	0	4	58	23	24	4	AREQUIPA	0
MALE	DOCTOR	53	1	2	2	1	2	1	54	2	5	22	23	9	53	2	6	1	4		8	2	0	0	0	0	0	0	0	0	0	4	52	26	27	4	AREQUIPA	0
FEMALE	DOCTOR	45	1	2	2	1	2	1	54	2	4	18	30	10	52	2	6	1	11		8	2	0	0	0	1	0	0	1	1	0	5	51	23	24	3	AREQUIPA	2
FEMALE	NURSE	63	1	1	2	1	2	2	36	1	3	24	13	6	50	2	6	1	4		29	2	1	1	0	1	0	0	1	1	0	6	59	25	28	4	AREQUIPA	0
FEMALE	DOCTOR	35	1	2	2	1	1	1	36	1	4	23	18	14	50	2	8	2	5		2	2	0	0	0	1	0	0	1	1	0	5	56	20	27	5	AREQUIPA	0
MALE	DOCTOR	53	1	2	1	1	2	2	66	3	5	17	15	9	45	2	5	1	6		21	2	0	0	0	1	0	0	1	1	0	5	54	22	25	4	AREQUIPA	0
MALE	DOCTOR	64	1	2	2	1	2	2	50	2	5	9	11	9	48	2	8	2	5		29	2	0	0	1	1	0	1	1	1	0	6	57	21	24	3	AREQUIPA	0
FEMALE	NURSE	62	1	1	2	2	2	2	36	1	4	21	23	8	55	2	6	1	4		29	2	0	0	0	0	0	0	0	0	0	4	64	24	25	4	AREQUIPA	2
MALE	DOCTOR	59	1	2	2	1	2	1	48	2	4	17	24	6	53	2	5	1	16		9	2	0	0	1	1	0	1	1	1	0	6	55	22	29	2	AREQUIPA	3
MALE	DOCTOR	59	1	1	2	1	2	2	48	2	4	27	11	5	56	2	6	1	4		20	2	0	0	0	1	0	0	1	1	0	5	60	22	28	4	AREQUIPA	0
FEMALE	DOCTOR	41	1	2	2	1	2	1	50	2	4	19	50	18	41	2	6	1	10		7	2	1	1	1	1	0	1	1	1	0	7	46	18	18	3	AREQUIPA	1
FEMALE	DOCTOR	60	1	2	2	1	2	2	61	3	4	16	28	11	50	3	6	1	5		17	2	0	0	1	1	0	1	1	1	0	6	50	23	21	3	AREQUIPA	0
FEMALE	DOCTOR	55	1	2	2	1	2	2	59	2	4	22	42	6	56	4	7	2	5		15	2	0	0	0	0	0	0	0	0	0	4	48	20	24	2	AREQUIPA	2
MALE	DOCTOR	45	1	2	2	1	2	2	36	1	4	22	44	18	48	2	5	1	8		14	2	0	0	0	0	0	0	0	0	0	4	48	17	23	4	AREQUIPA	0
MALE	DOCTOR	59	1	2	2	1	2	2	36	1	3	24	10	6	50	2	6	1	5		19	2	0	0	1	1	0	1	1	1	0	6	60	24	31	4	AREQUIPA	2
MALE	DOCTOR	62	1	2	2	1	2	2	36	1	3	21	12	6	54	2	7	2	4		14	2	0	0	1	1	0	1	1	1	0	6	60	25	32	4	AREQUIPA	0
FEMALE	NURSE	58	1	1	2	1	2	2	36	1	3	20	10	8	51	2	8	2	4		18	2	0	0	0	1	0	0	1	1	0	5	54	23	25	4	AREQUIPA	0
FEMALE	NURSE	27	1	1	2	1	1	1	36	1	2	21	26	13	42	2	6	1	4		2	2	0	0	1	1	0	1	1	1	0	6	53	24	24	4	AREQUIPA	2
MALE	DOCTOR	67	1	2	2	2	2	2	48	2	5	16	10	10	56	2	8	2	5		22	2	0	0	1	1	0	1	1	1	0	6	64	26	25	4	AREQUIPA	0
FEMALE	DOCTOR	60	1	2	2	1	2	2	36	1	4	23	17	6	56	2	8	2	4		19	2	0	0	0	0	0	0	0	0	0	4	60	24	21	5	AREQUIPA	0
FEMALE	NURSE	66	1	2	2	1	2	2	36	1	3	20	12	11	47	2	8	2	4		20	2	0	0	0	1	0	0	1	1	0	5	59	24	26	4	AREQUIPA	0
FEMALE	NURSE	60	1	2	2	1	2	2	36	1	3	17	16	8	50	3	6	1	10		25	2	0	0	0	1	0	0	1	1	0	5	60	23	28	4	AREQUIPA	0
FEMALE	NURSE	57	1	2	2	1	2	2	36	1	2	20	15	6	46	2	7	2	4		28	2	0	0	0	0	0	0	0	0	0	4	60	23	26	4	AREQUIPA	0
FEMALE	NURSE	56	1	1	2	1	2	2	44	2	3	25	23	5	51	4	6	1	7		29	2	0	0	0	0	0	0	0	0	0	4	55	24	20	2	AREQUIPA	5
FEMALE	DOCTOR	58	1	2	2	1	2	2	44	2	3	19	17	10	53	2	8	2	4		22	2	0	0	0	0	0	0	0	0	0	4	60	26	25	4	AREQUIPA	0
MALE	DOCTOR	59	1	2	2	1	2	2	36	1	4	21	15	6	53	2	8	2	5		20	2	0	0	0	0	0	0	0	0	0	4	61	24	30	4	AREQUIPA	0
FEMALE	DOCTOR	35	1	2	2	1	1	1	36	1	3	22	11	7	56	2	8	2	4		1	2	0	0	0	0	0	0	0	0	0	4	59	24	24	4	AREQUIPA	0
FEMALE	DOCTOR	59	1	2	2	1	2	2	36	1	4	20	21	8	53	3	6	1	20		19	2	0	0	1	1	0	1	1	1	0	6	51	19	25	3	AREQUIPA	0
FEMALE	NURSE	57	2	2	2	1	1	2	36	1	1	24	10	5	50	2	8	2	6		27	2	0	0	0	0	0	0	0	0	0	4	53	24	26	4	AREQUIPA	0
FEMALE	NURSE	34	2	1	2	2	1	1	60	2	2	24	41	10	41	5	6	1	7		4	2	0	0	0	0	0	0	0	0	0	4	44	20	23	2	AREQUIPA	1
MALE	DOCTOR	34	2	1	2	1	1	1	36	1	2	20	10	5	50	2	7	2	4		3	2	0	0	0	0	0	0	0	0	0	4	59	22	28	4	AREQUIPA	0
FEMALE	NURSE	30	2	1	2	2	1	1	36	1	1	23	26	9	38	4	6	1	7		4	2	0	0	1	1	0	1	1	1	0	6	39	19	22	3	AREQUIPA	2
FEMALE	DOCTOR	36	2	2	2	1	1	1	36	1	2	22	41	15	26	5	6	1	12		3	2	0	0	1	1	0	1	1	1	0	6	51	16	20	2	AREQUIPA	0
FEMALE	NURSE	42	2	2	2	1	1	1	38	1	2	26	20	10	42	3	7	2	5		7	2	0	0	0	0	0	0	0	0	0	4	58	24	30	2	AREQUIPA	0
FEMALE	NURSE	33	2	2	2	2	1	1	36	1	2	28	18	9	54	2	6	1	11		4	2	0	0	0	1	0	0	1	1	0	5	58	21	27	4	AREQUIPA	1
FEMALE	NURSE	36	2	2	2	1	1	1	36	1	2	26	14	10	49	2	6	1	4		6	2	0	0	0	0	0	0	0	0	0	4	65	22	28	5	AREQUIPA	0
FEMALE	NURSE	25	2	1	2	1	1	1	36	1	2	24	21	7	51	2	8	2	4		1	2	0	0	0	1	0	0	1	1	0	5	63	24	31	4	AREQUIPA	0
FEMALE	DOCTOR	28	2	1	2	2	1	1	36	1	2	28	27	18	44	2	5	1	5		3	2	0	0	1	0	0	1	0	1	0	5	51	20	23	4	AREQUIPA	0
FEMALE	NURSE	29	2	1	2	2	1	1	36	1	2	25	21	15	47	3	6	1	5		1	2	0	0	1	1	0	1	1	1	0	6	49	24	23	4	AREQUIPA	0
FEMALE	NURSE	25	2	1	2	2	1	1	36	1	2	27	15	6	48	2	8	2	4		1	2	0	0	0	0	0	0	0	0	0	4	56	23	30	4	AREQUIPA	0
FEMALE	NURSE	29	2	2	2	1	1	1	36	1	1	25	18	7	44	6	6	1	24		2	2	0	0	0	0	0	0	0	0	0	4	57	20	28	3	AREQUIPA	0
MALE	DOCTOR	44	2	2	2	1	1	1	72	3	6	20	29	16	45	3	6	1	11		2	2	0	0	1	1	0	1	1	1	0	6	58	22	30	2	AREQUIPA	0
FEMALE	NURSE	32	2	1	2	2	1	1	36	1	2	27	20	5	48	3	8	2	8		3	2	0	0	0	0	0	0	0	0	0	4	57	24	27	3	AREQUIPA	1
FEMALE	NURSE	35	2	1	2	1	1	1	36	1	1	24	14	7	50	2	8	2	4		5	2	0	0	0	0	0	0	0	0	0	4	58	21	25	4	AREQUIPA	0
FEMALE	NURSE	29	2	1	2	2	1	1	36	1	2	28	15	6	52	2	8	2	4		1	2	0	0	0	1	0	0	1	1	0	5	65	22	31	5	AREQUIPA	1
FEMALE	NURSE	31	2	1	2	2	1	1	36	1	1	28	34	18	36	2	6	1	9		4	2	0	0	0	0	0	0	0	0	0	4	52	23	26	4	AREQUIPA	0
FEMALE	NURSE	27	2	1	2	2	1	1	42	2	2	28	20	10	48	2	6	1	6		1	2	0	0	0	0	0	0	0	0	0	4	61	22	29	4	AREQUIPA	0
FEMALE	NURSE	56	1	2	2	1	2	2	48	2	3	21	20	5	44	2	7	2	5		13	2	0	0	0	0	0	0	0	0	0	4	64	23	29	4	AREQUIPA	5
FEMALE	NURSE	53	1	1	2	2	2	2	36	1	2	14	47	18	41	2	7	2	6		12	2	1	1	1	0	0	1	0	1	0	6	51	22	18	4	AREQUIPA	2
FEMALE	DOCTOR	58	1	2	2	1	2	2	61	3	4	20	24	7	49	4	7	2	6		11	2	0	0	1	0	0	1	0	1	0	5	53	21	29	3	AREQUIPA	2
MALE	DOCTOR	52	1	2	2	2	2	2	36	1	3	26	9	11	56	2	7	2	4		14	2	0	0	0	0	0	0	0	0	0	4	67	27	30	4	AREQUIPA	0
FEMALE	NURSE	59	1	2	2	1	2	2	36	1	2	24	35	17	42	4	7	2	5		25	2	0	0	1	1	0	1	1	1	0	6	50	21	22	4	AREQUIPA	0
MALE	DOCTOR	58	1	2	2	1	2	1	36	1	3	17	32	16	35	2	5	1	6		3	2	0	0	1	1	0	1	1	1	0	6	44	17	22	3	AREQUIPA	2
FEMALE	NURSE	76	1	1	2	1	1	2	36	1	1	21	15	5	51	3	6	1	6		28	2	0	0	0	0	0	0	0	0	0	4	60	22	28	3	AREQUIPA	0
FEMALE	NURSE	55	1	1	2	1	2	2	36	1	3	22	26	7	47	2	6	1	5		18	2	1	1	1	1	0	1	1	1	0	7	43	19	23	3	AREQUIPA	0
MALE	DOCTOR	43	1	1	2	2	2	1	36	1	4	22	15	5	54	3	6	1	5		5	2	0	0	0	0	0	0	0	0	0	4	54	23	22	4	AREQUIPA	0
FEMALE	DOCTOR	64	1	2	2	1	2	2	36	1	3	27	16	6	45	2	6	1	4		12	2	0	0	0	0	0	0	0	0	0	4	67	25	35	5	AREQUIPA	0
FEMALE	DOCTOR	34	1	1	2	2	1	1	30	1	1	21	20	7	47	4	6	1	6		3	2	1	1	0	1	0	0	1	1	0	6	60	23	32	5	AREQUIPA	2
FEMALE	DOCTOR	58	1	2	2	2	2	2	36	1	4	17	45	16	42	5	8	2	9		11	2	0	0	1	1	0	1	1	1	0	6	40	22	17	4	AREQUIPA	3
FEMALE	NURSE	51	1	2	2	2	2	2	36	1	3	22	35	21	46	4	6	1	12		20	2	0	0	1	1	0	1	1	1	0	6	43	18	22	4	AREQUIPA	0
FEMALE	NURSE	65	1	1	2	1	2	2	36	1	2	25	28	13	44	6	6	1	14		20	2	0	0	1	1	0	1	1	1	0	6	52	25	29	4	APURIMAC	0
FEMALE	DOCTOR	59	1	1	2	1	2	1	36	1	4	19	45	17	51	3	6	1	14		10	2	0	0	1	1	0	1	1	1	0	6	48	24	10	4	AREQUIPA	0
FEMALE	NURSE	46	1	2	2	2	2	1	60	2	2	20	26	16	50	2	5	1	12		9	2	0	0	1	0	0	1	0	1	0	5	54	20	28	2	AREQUIPA	0
FEMALE	DOCTOR	45	1	1	1	1	2	2	36	1	4	18	11	6	46	4	6	1	12		13	2	0	0	0	1	0	0	1	1	0	5	51	23	28	4	AREQUIPA	0
FEMALE	NURSE	48	1	1	2	1	2	2	60	2	3	22	23	17	52	2	6	1	6		12	2	1	1	1	1	0	1	1	1	0	7	51	22	24	3	AREQUIPA	0
FEMALE	DOCTOR	63	1	1	2	1	2	2	45	2	4	25	27	6	43	3	8	2	7		25	2	0	0	1	0	0	1	0	1	0	5	50	22	24	3	AREQUIPA	2
FEMALE	NURSE	42	1	2	2	1	1	1	36	1	1	24	27	16	43	4	6	1	5		1	2	0	0	1	1	0	1	1	1	0	6	52	23	22	4	AREQUIPA	0
MALE	DOCTOR	56	2	2	2	1	2	2	40	1	4	25	10	6	49	2	6	1	4		19	2	0	0	0	0	0	0	0	0	0	4	61	25	29	5	AREQUIPA	6
FEMALE	NURSE	53	2	1	2	1	2	2	36	1	2	19	25	10	41	5	7	2	12		15	2	0	0	0	1	0	0	1	1	0	5	59	25	31	4	AREQUIPA	3
FEMALE	NURSE	57	2	1	2	1	2	2	36	1	2	18	23	11	45	2	6	1	4		29	2	0	0	0	0	0	0	0	0	0	4	43	22	18	4	AREQUIPA	5
FEMALE	NURSE	50	2	2	2	1	2	2	36	1	3	20	14	7	50	2	7	2	5		24	2	0	0	0	0	0	0	0	0	0	4	55	22	29	4	AREQUIPA	0
FEMALE	NURSE	57	2	2	2	1	2	2	40	1	3	21	16	5	52	2	5	1	4		33	2	0	0	0	0	0	0	0	0	0	4	62	24	31	4	AREQUIPA	3
MALE	DOCTOR	56	2	2	2	1	2	2	36	1	4	15	21	8	47	2	7	2	5		15	2	0	0	0	0	0	0	0	0	0	4	44	24	17	3	AREQUIPA	3
FEMALE	NURSE	50	2	2	2	1	2	2	36	1	3	15	17	5	50	3	8	2	6		26	2	0	0	0	0	0	0	0	0	0	4	42	18	15	5	AREQUIPA	0
MALE	DOCTOR	48	2	2	2	1	2	2	60	2	5	30	17	5	51	2	6	1	8		13	2	0	0	0	0	0	0	0	0	0	4	48	22	22	3	AREQUIPA	0
FEMALE	NURSE	60	2	1	2	1	2	2	36	1	2	19	10	12	56	3	6	1	4		31	2	0	0	0	0	0	0	0	0	0	4	62	25	28	5	AREQUIPA	0
FEMALE	NURSE	51	2	2	2	1	2	2	36	1	2	18	19	7	41	2	6	1	4		15	2	0	0	0	0	0	0	0	0	0	4	51	21	25	4	AREQUIPA	0
FEMALE	NURSE	46	2	2	2	1	2	2	36	1	2	17	30	15	42	2	7	2	4		16	2	0	0	0	0	0	0	0	0	0	4	53	23	25	4	AREQUIPA	0
MALE	DOCTOR	55	2	2	2	1	2	1	36	1	5	22	14	5	51	2	8	2	4		4	2	0	0	0	0	0	0	0	0	0	4	64	26	31	4	AREQUIPA	3
MALE	DOCTOR	60	2	2	2	1	2	1	36	1	4	22	12	7	56	2	8	2	4		10	2	0	0	0	0	0	0	0	0	0	4	61	24	27	4	AREQUIPA	3
FEMALE	NURSE	50	2	1	2	1	2	2	36	1	3	22	10	5	55	2	6	1	4		17	2	0	0	0	0	0	0	0	0	0	4	67	27	33	4	AREQUIPA	2
FEMALE	NURSE	40	2	2	2	1	2	1	36	1	2	23	13	6	55	2	5	1	4		2	2	0	0	1	0	0	1	0	1	0	5	60	24	29	4	AREQUIPA	0
FEMALE	DOCTOR	40	1	2	2	1	2	1	36	1	4	20	16	6	46	2	10	3	5		4	2	0	0	0	1	0	0	1	1	0	5	59	18	28	3	AREQUIPA	2
FEMALE	NURSE	63	1	2	2	1	2	2	42	2	2	26	15	13	55	2	7	2	8		30	2	0	0	0	0	0	0	0	0	0	4	55	23	25	3	AREQUIPA	3
FEMALE	NURSE	66	1	2	2	1	2	2	36	1	3	26	13	9	49	3	7	2	5		18	2	0	0	1	1	0	1	1	1	0	6	64	24	30	4	AREQUIPA	2
FEMALE	NURSE	51	1	2	2	1	2	2	36	1	3	29	21	6	50	2	8	2	4		13	2	0	0	0	0	0	0	0	0	0	4	53	20	26	4	AREQUIPA	0
FEMALE	NURSE	64	1	2	2	1	2	2	48	2	3	25	14	5	56	2	7	2	4		21	2	0	0	0	0	0	0	0	0	0	4	63	25	26	4	AREQUIPA	0
FEMALE	DOCTOR	41	1	1	2	2	1	1	36	1	3	22	27	14	53	4	7	2	6		2	2	0	0	1	1	0	1	1	1	0	6	55	21	27	4	AREQUIPA	2
FEMALE	DOCTOR	34	1	1	2	1	2	1	36	1	3	20	39	16	42	4	6	1	6		4	2	0	0	0	0	0	0	0	0	0	4	50	18	33	3	AREQUIPA	5
MALE	DOCTOR	66	1	2	2	1	2	2	40	1	3	21	16	12	46	2	6	1	5		23	2	0	0	0	1	0	0	1	1	0	5	56	24	28	2	AREQUIPA	0
MALE	DOCTOR	60	1	2	2	1	2	1	36	1	4	19	23	12	48	2	6	1	4		6	2	0	0	0	0	0	0	0	0	0	4	56	24	28	4	AREQUIPA	0
FEMALE	NURSE	48	1	2	2	1	2	1	36	1	2	22	21	6	47	4	6	1	4		4	2	0	0	0	1	0	0	1	1	0	5	56	24	29	2	AREQUIPA	2
FEMALE	NURSE	54	1	2	2	1	2	1	42	2	2	26	13	5	50	2	7	2	4		3	2	0	0	0	0	0	0	0	0	0	4	52	23	27	2	AREQUIPA	0
FEMALE	NURSE	39	1	2	2	1	1	1	36	1	1	25	13	6	50	2	8	2	4		1	2	0	0	0	0	0	0	0	0	0	4	63	23	32	4	AREQUIPA	0
MALE	DOCTOR	65	1	2	2	1	2	2	36	1	3	22	16	7	56	2	6	1	4		20	2	0	0	0	1	0	0	1	1	0	5	59	23	31	4	AREQUIPA	0
FEMALE	NURSE	30	1	1	2	1	1	1	36	1	1	15	17	8	49	2	7	2	5		3	2	0	0	0	1	0	0	1	1	0	5	54	25	22	2	AREQUIPA	3
FEMALE	NURSE	46	1	2	2	2	2	1	40	1	3	20	17	6	50	2	7	2	4		10	2	0	0	0	1	0	0	1	1	0	5	53	24	22	4	AREQUIPA	3
FEMALE	DOCTOR	47	1	2	2	1	2	2	36	1	3	23	11	5	54	4	7	2	5		15	2	0	0	0	0	0	0	0	0	0	4	56	27	30	4	AREQUIPA	0
MALE	DOCTOR	57	1	1	2	1	2	1	42	2	3	23	11	5	56	2	8	2	4		10	2	0	0	0	0	0	0	0	0	0	4	59	23	31	4	AREQUIPA	0
FEMALE	NURSE	56	1	2	2	2	2	2	36	1	2	23	12	6	51	4	7	2	4		15	2	0	0	0	1	0	0	1	1	0	5	42	20	20	4	AREQUIPA	2
FEMALE	NURSE	68	1	1	2	1	2	2	36	1	2	19	12	7	36	2	6	1	4		15	2	0	0	0	0	0	0	0	0	0	4	57	23	27	3	AREQUIPA	0
FEMALE	NURSE	61	1	2	2	1	2	2	48	2	2	25	15	5	51	2	8	2	4		24	2	0	0	0	0	0	0	0	0	0	4	60	25	32	4	AREQUIPA	3
FEMALE	DOCTOR	62	1	1	2	1	2	2	36	1	3	22	10	5	56	2	6	1	6		28	2	0	0	1	0	0	1	0	1	0	5	52	17	19	4	AREQUIPA	2
FEMALE	DOCTOR	62	1	1	2	2	2	1	36	1	3	14	29	6	43	3	6	1	7		3	2	0	0	0	1	0	0	1	1	0	5	43	19	21	3	AREQUIPA	2
FEMALE	NURSE	52	1	2	2	1	2	2	36	1	2	23	15	13	34	2	6	1	4		19	2	0	0	0	0	0	0	0	0	0	4	47	21	24	4	AREQUIPA	2
FEMALE	NURSE	54	1	2	2	1	2	2	36	1	3	20	15	5	53	2	6	1	4		26	2	0	0	0	0	0	0	0	0	0	4	61	24	30	5	AREQUIPA	2
FEMALE	NURSE	54	1	2	2	1	2	2	36	1	3	25	21	5	46	2	8	2	6		17	2	0	0	1	1	0	1	1	1	0	6	53	23	21	4	AREQUIPA	0
FEMALE	DOCTOR	60	1	2	2	2	2	1	43	2	4	27	10	5	56	2	8	2	4		2	2	0	0	0	0	0	0	0	0	0	4	65	26	40	2	AREQUIPA	0
MALE	DOCTOR	52	1	1	2	1	2	2	36	1	4	23	24	13	43	4	6	1	12		14	2	0	0	0	0	0	0	0	0	0	4	58	22	28	5	AREQUIPA	2
FEMALE	NURSE	56	1	2	2	1	2	1	39	1	3	21	11	5	55	2	8	2	4		9	2	0	0	0	0	0	0	0	0	0	4	57	27	23	5	AREQUIPA	5
FEMALE	DOCTOR	53	1	2	2	2	2	2	52	2	4	19	28	7	49	2	6	1	5		14	2	0	0	0	1	0	0	1	1	0	5	44	22	19	4	AREQUIPA	2
FEMALE	NURSE	66	1	2	2	1	2	2	36	1	3	24	13	8	51	3	7	2	6		12	2	0	0	0	0	0	0	0	0	0	4	54	22	31	4	AREQUIPA	0
FEMALE	NURSE	56	2	1	2	1	2	2	36	1	3	22	23	6	51	3	8	2	6		30	2	0	0	1	1	0	1	1	1	0	6	51	19	18	4	AREQUIPA	0
MALE	DOCTOR	33	2	2	2	1	1	1	56	2	4	20	33	20	46	5	6	1	7		1	2	1	1	1	1	0	1	1	1	0	7	60	18	27	2	AREQUIPA	0
FEMALE	NURSE	55	2	2	2	1	2	2	40	1	3	22	9	5	55	2	9	2	4		20	2	0	0	0	0	0	0	0	0	0	4	62	25	25	5	AREQUIPA	3
MALE	DOCTOR	59	2	2	2	2	2	2	55	2	3	24	28	5	42	4	8	2	4		20	2	0	0	0	1	0	0	1	1	0	5	46	22	21	2	AREQUIPA	0
FEMALE	NURSE	54	2	2	2	1	2	1	36	1	2	19	16	13	46	2	7	2	4		8	2	0	0	0	1	0	0	1	1	0	5	48	24	22	4	AREQUIPA	0
FEMALE	NURSE	55	2	2	2	1	2	2	36	1	3	27	24	13	50	2	6	1	6	1	18	1	1	1	0	1	1	0	1	1	1	7	47	19	21	1	AREQUIPA	0
FEMALE	DOCTOR	58	2	2	2	1	2	2	50	2	3	19	15	5	56	2	6	1	4		14	2	0	0	1	1	0	1	1	1	0	6	54	22	19	4	AREQUIPA	2
FEMALE	NURSE	50	2	2	2	1	2	2	53	2	4	26	14	6	52	2	8	2	4		15	2	1	1	0	0	0	0	0	0	0	5	57	26	23	4	AREQUIPA	2
FEMALE	NURSE	54	2	2	2	1	2	2	40	1	2	23	19	7	48	2	8	2	9		30	2	0	0	0	1	0	0	1	1	0	5	58	23	25	3	AREQUIPA	0
FEMALE	DOCTOR	49	2	1	2	2	2	1	62	3	4	16	35	11	43	2	6	1	4		9	2	0	0	1	1	0	1	1	1	0	6	47	15	22	2	AREQUIPA	2
FEMALE	NURSE	46	2	1	2	2	2	1	52	2	4	22	30	8	49	2	5	1	6		8	2	0	0	0	0	0	0	0	0	0	4	56	23	16	4	AREQUIPA	6
FEMALE	NURSE	61	2	1	2	1	2	2	36	1	3	24	9	5	38	2	8	2	5		29	2	0	0	0	0	0	0	0	0	0	4	62	24	22	4	AREQUIPA	0
FEMALE	NURSE	49	2	1	2	1	2	2	42	2	3	15	19	6	50	3	6	1	5		14	2	0	0	0	0	0	0	0	0	0	4	43	20	18	3	AREQUIPA	6
FEMALE	DOCTOR	51	2	2	2	1	2	2	60	2	5	22	35	11	46	2	6	1	5		17	2	0	0	0	1	0	0	1	1	0	5	51	17	19	2	AREQUIPA	2
FEMALE	NURSE	62	2	1	2	1	2	2	42	2	3	21	28	15	38	4	8	2	4		18	2	0	0	1	1	0	1	1	1	0	6	43	19	16	3	AREQUIPA	0
MALE	DOCTOR	34	2	2	2	1	1	1	48	2	3	17	28	16	46	3	6	1	6		2	2	0	0	0	0	0	0	0	0	0	4	55	22	23	4	AREQUIPA	0
MALE	DOCTOR	35	2	2	2	1	1	1	42	2	3	20	11	5	56	3	8	2	4		3	2	0	0	0	0	0	0	0	0	0	4	58	23	25	4	AREQUIPA	0
FEMALE	DOCTOR	37	2	1	2	1	2	1	72	3	3	24	28	9	46	2	5	1	9		4	2	0	0	1	1	0	1	1	1	0	6	59	19	24	2	AREQUIPA	6
FEMALE	NURSE	46	2	2	2	1	2	1	36	1	3	21	23	12	51	2	5	1	5		7	2	0	0	0	1	0	0	1	1	0	5	41	18	15	3	AREQUIPA	2
FEMALE	NURSE	63	2	1	2	1	2	2	36	1	2	26	21	7	52	4	10	3	5		35	2	0	0	0	0	0	0	0	0	0	4	62	24	32	4	AREQUIPA	0
FEMALE	NURSE	56	2	2	2	1	2	1	44	2	3	23	16	12	50	3	7	2	5		10	2	0	0	0	0	0	0	0	0	0	4	46	21	15	4	AREQUIPA	3
MALE	DOCTOR	41	2	1	2	1	1	1	55	2	4	21	42	18	53	4	8	2	7		4	2	0	0	0	0	0	0	0	0	0	4	56	23	20	2	AREQUIPA	0
FEMALE	DOCTOR	31	2	1	2	1	1	1	44	2	4	23	35	11	49	2	6	1	4		2	2	0	0	1	0	0	1	0	1	0	5	46	16	20	4	AREQUIPA	1
FEMALE	NURSE	44	2	2	2	1	2	1	42	2	3	23	27	11	50	2	8	2	6		8	2	0	0	0	0	0	0	0	0	0	4	40	16	21	4	AREQUIPA	0
FEMALE	NURSE	57	2	1	2	1	2	2	50	2	4	24	16	5	54	2	6	1	5		30	2	0	0	0	0	0	0	0	0	0	4	55	21	23	3	AREQUIPA	5
FEMALE	NURSE	64	2	1	2	1	2	2	40	1	2	20	14	5	55	2	7	2	4		29	2	0	0	0	0	0	0	0	0	0	4	55	24	25	2	AREQUIPA	0
FEMALE	DOCTOR	38	2	1	2	1	1	1	62	3	4	19	20	16	48	4	8	2	4		3	2	0	0	1	1	0	1	1	1	0	6	41	18	19	2	AREQUIPA	2
FEMALE	NURSE	33	2	1	2	1	1	1	36	1	2	23	12	5	47	2	8	2	4		3	2	0	0	0	0	0	0	0	0	0	4	52	22	23	4	AREQUIPA	1
MALE	DOCTOR	38	2	2	2	1	1	1	62	3	5	22	33	6	44	2	8	2	16		3	2	1	1	1	1	0	1	1	1	0	7	42	21	16	3	AREQUIPA	2
MALE	DOCTOR	47	2	2	2	2	2	2	84	4	4	18	29	17	41	3	5	1	5		12	2	0	0	1	1	0	1	1	1	0	6	30	16	15	2	AREQUIPA	2
FEMALE	NURSE	44	2	2	2	1	2	2	36	1	3	19	11	6	55	2	7	2	5		15	2	0	0	0	0	0	0	0	0	0	4	47	22	17	2	AREQUIPA	0
MALE	DOCTOR	33	2	1	2	2	1	1	42	2	3	21	12	5	49	2	8	2	4		2	2	0	0	0	0	0	0	0	0	0	4	53	21	20	4	AREQUIPA	1
FEMALE	NURSE	55	2	1	2	1	2	2	40	1	3	23	19	6	45	2	8	2	4		29	2	0	0	0	0	0	0	0	0	0	4	50	19	20	3	AREQUIPA	2
FEMALE	NURSE	51	2	2	2	1	2	2	36	1	3	29	17	5	51	2	7	2	4		11	2	0	0	0	0	0	0	0	0	0	4	58	22	18	4	AREQUIPA	2
FEMALE	DOCTOR	47	2	2	2	1	2	2	41	2	4	18	12	5	52	2	5	1	4		16	2	0	0	0	0	0	0	0	0	0	4	46	20	20	3	AREQUIPA	3
FEMALE	NURSE	36	2	2	2	1	2	1	48	2	3	24	15	5	48	2	7	2	4		6	2	0	0	0	0	0	0	0	0	0	4	47	19	20	4	AREQUIPA	1
FEMALE	DOCTOR	30	2	1	2	2	1	1	36	1	3	16	30	15	47	3	5	1	5		2	2	0	0	0	0	0	0	0	0	0	4	43	19	19	3	AREQUIPA	2
MALE	DOCTOR	52	2	2	2	2	2	2	60	2	6	26	19	6	53	2	6	1	6	1	18	1	0	0	1	1	1	1	1	1	1	7	46	24	30	2	AREQUIPA	3
FEMALE	NURSE	52	2	1	2	1	2	2	36	1	3	23	17	8	48	2	5	1	12		18	2	0	0	0	1	0	0	1	1	0	5	53	20	28	4	AREQUIPA	0
FEMALE	NURSE	45	2	2	2	1	2	1	36	1	2	24	48	22	47	3	5	1	6		10	2	0	0	1	0	0	1	0	1	0	5	45	21	17	2	AREQUIPA	0
MALE	DOCTOR	49	2	2	2	2	2	2	48	2	5	22	21	12	54	2	7	2	4		16	2	0	0	1	1	0	1	1	1	0	6	36	22	10	5	AREQUIPA	6
FEMALE	NURSE	60	2	1	2	1	2	2	36	1	2	18	11	5	51	2	6	1	4	2	25	1	0	0	0	0	1	0	0	0	1	5	57	21	21	4	AREQUIPA	0
FEMALE	NURSE	64	2	2	2	1	2	2	36	1	3	22	21	11	55	2	7	2	5		20	2	1	1	0	1	0	0	1	1	0	6	47	24	22	2	AREQUIPA	0
FEMALE	NURSE	27	2	1	2	1	1	1	36	1	2	20	22	9	44	3	6	1	8		1	2	0	0	1	0	0	1	0	1	0	5	48	19	20	4	AREQUIPA	2
MALE	DOCTOR	33	2	2	2	1	1	1	56	2	3	19	25	18	43	2	6	1	7		2	2	0	0	0	1	0	0	1	1	0	5	43	20	16	2	AREQUIPA	3
FEMALE	NURSE	52	2	2	2	2	2	2	50	2	3	24	32	13	44	4	8	2	18		11	2	0	0	0	1	0	0	1	1	0	5	26	15	14	3	AREQUIPA	0
FEMALE	DOCTOR	39	2	1	2	2	2	1	36	1	3	18	45	12	47	4	14	3	24	1	2	1	1	1	0	1	1	0	1	1	1	7	38	27	13	3	AREQUIPA	3
FEMALE	DOCTOR	41	2	2	2	1	2	1	40	1	4	16	46	9	41	2	6	1	11		8	2	1	1	1	0	0	1	0	1	0	6	43	17	22	2	AREQUIPA	2
FEMALE	DOCTOR	41	2	2	2	2	1	1	60	2	4	19	40	8	52	3	4	1	19		3	2	0	0	0	0	0	0	0	0	0	4	42	26	21	1	AREQUIPA	2
MALE	DOCTOR	29	2	2	2	2	1	1	66	3	3	21	42	13	48	4	5	1	9		3	2	1	1	0	1	0	0	1	1	0	6	40	18	16	2	AREQUIPA	0
FEMALE	NURSE	64	2	1	2	2	2	2	36	1	4	20	20	6	55	2	6	1	6		21	2	1	1	0	1	0	0	1	1	0	6	65	26	26	4	AREQUIPA	0
MALE	DOCTOR	64	2	2	2	2	2	1	50	2	4	28	15	5	56	2	8	2	4		7	2	0	0	0	1	0	0	1	1	0	5	63	29	33	2	AREQUIPA	5
FEMALE	DOCTOR	43	2	2	2	1	2	2	45	2	5	24	16	9	49	2	6	1	7		13	2	0	0	1	1	0	1	1	1	0	6	48	22	14	4	AREQUIPA	0
MALE	DOCTOR	32	2	2	2	1	1	1	72	3	5	19	31	14	46	2	6	1	4		6	2	0	0	0	1	0	0	1	1	0	5	44	22	22	2	AREQUIPA	1
FEMALE	NURSE	52	2	2	2	1	2	2	50	2	3	24	10	6	55	2	6	1	4		28	2	0	0	0	0	0	0	0	0	0	4	59	23	26	4	AREQUIPA	0
FEMALE	DOCTOR	39	2	1	2	2	1	1	70	3	3	16	25	10	45	3	6	1	10		2	2	0	0	0	1	0	0	1	1	0	5	53	19	30	4	AREQUIPA	0
FEMALE	NURSE	64	2	2	2	1	2	2	36	1	3	19	18	6	49	2	6	1	4	2	12	1	0	0	0	0	1	0	0	0	1	5	54	24	23	4	AREQUIPA	0
FEMALE	NURSE	36	2	2	2	1	2	1	36	1	3	21	15	6	49	2	5	1	5		1	2	0	0	0	0	0	0	0	0	0	4	54	20	21	3	AREQUIPA	0
FEMALE	NURSE	33	2	1	1	1	2	1	36	1	3	28	20	11	51	2	8	2	5		8	2	0	0	0	0	0	0	0	0	0	4	67	26	26	4	AREQUIPA	0
MALE	DOCTOR	38	2	2	2	2	1	1	90	4	6	22	29	28	49	2	6	1	5		6	2	0	0	0	1	0	0	1	1	0	5	54	19	21	2	AREQUIPA	6
MALE	DOCTOR	66	2	2	2	1	2	2	60	2	5	19	44	15	49	6	6	1	4		15	2	1	1	1	1	0	1	1	1	0	7	47	22	27	4	AREQUIPA	2
MALE	DOCTOR	46	2	2	2	1	2	2	61	3	5	26	31	16	46	2	6	1	4		11	2	0	0	0	1	0	0	1	1	0	5	47	19	18	4	AREQUIPA	0
MALE	DOCTOR	36	2	2	2	2	1	1	50	2	4	22	47	16	45	3	6	1	9		4	2	0	0	1	1	0	1	1	1	0	6	48	13	20	2	AREQUIPA	0
FEMALE	NURSE	56	2	1	2	1	2	2	36	1	3	25	27	5	55	3	5	1	6		19	2	0	0	0	0	0	0	0	0	0	4	57	26	27	3	AREQUIPA	3
FEMALE	NURSE	27	2	1	2	1	1	1	45	2	2	22	13	7	56	2	6	1	5		4	2	0	0	1	1	0	1	1	1	0	6	64	27	31	4	AREQUIPA	2
FEMALE	NURSE	56	2	1	2	1	2	2	36	1	3	26	13	5	51	3	8	2	4		29	2	0	0	0	0	0	0	0	0	0	4	44	18	20	3	AREQUIPA	2
FEMALE	DOCTOR	52	2	2	2	1	2	2	50	2	3	30	30	5	56	2	6	1	4		16	2	0	0	0	0	0	0	0	0	0	4	54	24	25	2	AREQUIPA	3
MALE	DOCTOR	47	2	2	2	2	2	2	80	4	5	24	19	14	54	2	6	1	5		15	2	0	0	1	1	0	1	1	1	0	6	57	23	27	3	AREQUIPA	0
FEMALE	NURSE	47	2	2	2	1	2	1	36	1	3	25	21	10	43	3	6	1	4		8	2	0	0	0	0	0	0	0	0	0	4	61	22	25	4	AREQUIPA	0
MALE	DOCTOR	59	2	2	2	2	2	2	36	1	4	17	16	5	55	2	8	2	4		30	2	0	0	0	0	0	0	0	0	0	4	54	20	17	4	AREQUIPA	2
FEMALE	NURSE	48	2	2	2	1	2	1	40	1	2	17	32	9	52	2	8	2	4		8	2	0	0	0	0	0	0	0	0	0	4	46	24	19	3	AREQUIPA	0
MALE	DOCTOR	32	2	1	2	1	1	1	84	4	3	22	47	18	50	2	8	2	5		3	2	0	0	0	0	0	0	0	0	0	4	62	20	24	4	AREQUIPA	0
FEMALE	NURSE	58	2	2	2	1	2	2	47	2	3	27	19	5	55	2	6	1	5		31	2	0	0	0	0	0	0	0	0	0	4	56	26	24	4	AREQUIPA	3
FEMALE	NURSE	52	2	1	2	1	2	2	36	1	2	17	11	6	55	2	8	2	4		14	2	0	0	0	0	0	0	0	0	0	4	50	22	16	4	AREQUIPA	0
FEMALE	NURSE	61	2	2	2	2	2	2	36	1	2	19	13	5	48	2	8	2	4		36	2	0	0	0	0	0	0	0	0	0	4	59	21	16	2	AREQUIPA	0
MALE	DOCTOR	61	2	2	2	1	2	2	36	1	3	24	9	5	56	2	6	1	4		30	2	1	1	1	1	0	1	1	1	0	7	59	24	30	1	AREQUIPA	3
FEMALE	NURSE	53	2	2	2	1	2	2	54	2	3	20	13	11	51	2	8	2	4		13	2	0	0	1	1	0	1	1	1	0	6	59	22	23	2	AREQUIPA	0
FEMALE	DOCTOR	45	2	2	2	2	2	1	44	2	5	26	12	5	52	2	8	2	4	1	7	1	0	0	1	0	1	1	0	1	1	6	60	24	23	5	AREQUIPA	3
FEMALE	NURSE	60	2	1	2	1	2	1	48	2	3	19	25	7	48	2	7	2	4		8	2	0	0	0	0	0	0	0	0	0	4	56	23	22	3	AREQUIPA	0
MALE	DOCTOR	62	2	2	2	1	2	2	60	2	3	26	25	7	48	2	6	1	6		21	2	0	0	1	1	0	1	1	1	0	6	52	23	19	3	AREQUIPA	3
MALE	DOCTOR	31	2	1	2	2	1	1	48	2	2	21	9	6	50	2	6	1	4		2	2	0	0	0	0	0	0	0	0	0	4	57	23	20	3	AREQUIPA	0
MALE	DOCTOR	56	2	2	2	1	2	2	57	2	5	24	13	6	49	2	8	2	4		15	2	0	0	1	1	0	1	1	1	0	6	54	23	27	4	AREQUIPA	0
MALE	DOCTOR	60	2	2	2	1	2	2	46	2	5	19	14	7	55	2	6	1	4		15	2	0	0	0	0	0	0	0	0	0	4	56	23	30	4	AREQUIPA	2
FEMALE	NURSE	61	2	2	2	1	2	2	36	1	2	24	11	16	56	4	8	2	6		20	2	0	0	1	1	0	1	1	1	0	6	54	24	29	4	AREQUIPA	0
FEMALE	NURSE	56	2	1	2	1	2	2	45	2	3	19	19	6	56	4	5	1	17		17	2	0	0	0	1	0	0	1	1	0	5	45	19	18	3	AREQUIPA	0
FEMALE	DOCTOR	50	2	1	2	1	2	2	36	1	4	26	9	5	56	2	8	2	4		13	2	0	0	0	0	0	0	0	0	0	4	63	28	32	4	AREQUIPA	6
FEMALE	NURSE	29	2	2	2	2	1	1	48	2	2	20	40	16	46	3	8	2	9		2	2	0	0	1	1	0	1	1	1	0	6	44	21	24	3	AREQUIPA	1
MALE	DOCTOR	47	2	2	2	2	2	1	70	3	5	21	27	12	43	3	6	1	4		10	2	0	0	1	0	0	1	0	1	0	5	50	22	26	2	AREQUIPA	3
MALE	DOCTOR	30	2	2	2	2	1	1	75	3	4	20	33	18	49	2	7	2	5		2	2	0	0	1	1	0	1	1	1	0	6	50	21	15	4	AREQUIPA	0
FEMALE	NURSE	63	2	1	2	1	2	2	38	1	3	19	12	5	55	2	6	1	6		29	2	0	0	0	0	0	0	0	0	0	4	56	24	21	4	AREQUIPA	0
MALE	DOCTOR	51	2	2	2	1	2	2	50	2	6	19	40	25	52	2	6	1	6		15	2	0	0	1	1	0	1	1	1	0	6	47	23	23	2	AREQUIPA	0
MALE	DOCTOR	50	2	2	2	2	2	1	60	2	6	23	30	11	47	2	5	1	4		10	2	0	0	1	1	0	1	1	1	0	6	64	24	26	3	AREQUIPA	2
FEMALE	DOCTOR	61	2	2	2	1	2	2	41	2	4	14	9	5	56	2	7	2	4		35	2	0	0	0	0	0	0	0	0	0	4	58	26	23	5	AREQUIPA	6
FEMALE	DOCTOR	67	2	1	1	1	2	2	36	1	3	17	22	5	55	3	6	1	5		34	2	0	0	1	0	0	1	0	1	0	5	65	26	21	3	AREQUIPA	0
FEMALE	NURSE	55	2	1	2	1	2	2	36	1	3	21	19	10	44	4	7	2	5		27	2	0	0	0	1	0	0	1	1	0	5	48	23	16	4	AREQUIPA	0
FEMALE	NURSE	61	2	2	2	1	2	2	40	1	3	23	15	5	52	4	6	1	4	2	18	1	0	0	0	0	1	0	0	0	1	5	65	25	24	4	AREQUIPA	0
FEMALE	NURSE	59	2	2	2	1	2	2	51	2	3	23	32	14	52	2	7	2	5		34	2	0	0	0	0	0	0	0	0	0	4	50	19	17	2	AREQUIPA	2
FEMALE	DOCTOR	68	2	1	2	1	2	2	48	2	2	30	10	5	56	2	8	2	4		31	2	0	0	1	1	0	1	1	1	0	6	59	24	19	4	AREQUIPA	0
FEMALE	DOCTOR	58	2	2	2	1	2	1	50	2	5	30	12	5	56	2	6	1	4		7	2	0	0	0	0	0	0	0	0	0	4	58	24	32	2	AREQUIPA	6
FEMALE	DOCTOR	54	2	2	2	1	2	2	54	2	5	20	26	9	49	3	7	2	4		21	2	0	0	1	1	0	1	1	1	0	6	46	24	16	2	AREQUIPA	6
FEMALE	NURSE	63	2	2	2	1	2	1	36	1	2	24	11	5	56	2	8	2	6		8	2	0	0	0	0	0	0	0	0	0	4	53	24	25	4	AREQUIPA	0
MALE	DOCTOR	35	2	2	2	2	1	1	48	2	1	21	9	6	47	2	6	1	4		2	2	0	0	0	0	0	0	0	0	0	4	49	24	21	3	AREQUIPA	0
FEMALE	NURSE	36	2	2	2	1	1	1	36	1	2	22	9	13	50	2	7	2	4		4	2	0	0	0	0	0	0	0	0	0	4	57	24	21	4	AREQUIPA	0
MALE	DOCTOR	58	2	2	2	2	2	2	60	2	4	12	13	7	55	2	6	1	4		15	2	0	0	0	1	0	0	1	1	0	5	51	24	16	2	AREQUIPA	0
FEMALE	NURSE	46	2	2	2	1	2	2	43	2	3	27	12	7	55	2	8	2	4		13	2	1	1	1	1	0	1	1	1	0	7	52	24	16	4	AREQUIPA	0
FEMALE	NURSE	47	2	2	2	1	2	2	50	2	3	27	16	5	44	2	7	2	11		17	2	0	0	0	0	0	0	0	0	0	4	60	23	24	4	AREQUIPA	5
FEMALE	NURSE	55	2	2	2	1	2	2	36	1	5	28	10	5	55	2	7	2	4		18	2	0	0	1	1	0	1	1	1	0	6	56	24	27	4	AREQUIPA	3
FEMALE	NURSE	67	2	2	2	1	2	2	36	1	3	29	14	5	56	2	7	2	5		16	2	0	0	0	0	0	0	0	0	0	4	56	24	18	4	AREQUIPA	0
MALE	DOCTOR	62	2	2	2	1	2	2	50	2	4	22	9	7	49	2	8	2	4		28	2	0	0	1	0	0	1	0	1	0	5	55	24	22	4	AREQUIPA	3
MALE	DOCTOR	54	2	2	2	1	2	2	36	1	4	20	15	5	56	2	6	1	4		14	2	0	0	0	1	0	0	1	1	0	5	61	24	31	4	AREQUIPA	0
FEMALE	NURSE	46	2	1	1	1	2	2	36	1	3	22	27	6	55	4	6	1	6		14	2	0	0	1	1	0	1	1	1	0	6	53	23	26	3	AREQUIPA	2
FEMALE	NURSE	57	2	1	2	1	2	2	40	1	3	22	13	6	51	4	6	1	5		20	2	0	0	0	1	0	0	1	1	0	5	52	24	20	3	AREQUIPA	2
FEMALE	NURSE	61	2	2	2	1	2	2	36	1	3	21	11	5	46	2	7	2	4		29	2	0	0	0	1	0	0	1	1	0	5	51	22	26	2	AREQUIPA	0
FEMALE	NURSE	44	2	2	2	1	2	2	36	1	3	20	15	7	50	4	7	2	4		15	2	0	0	0	0	0	0	0	0	0	4	55	24	24	4	AREQUIPA	0
FEMALE	DOCTOR	40	2	2	2	1	1	1	50	2	3	23	27	11	45	2	6	1	4		3	2	0	0	1	0	0	1	0	1	0	5	56	24	26	4	AREQUIPA	0
FEMALE	NURSE	49	2	2	2	1	2	1	45	2	4	20	10	6	56	2	8	2	4		8	2	0	0	0	0	0	0	0	0	0	4	60	22	20	4	AREQUIPA	0
FEMALE	NURSE	46	2	2	2	1	2	1	36	1	2	21	11	10	51	4	6	1	8		7	2	0	0	1	1	0	1	1	1	0	6	46	20	17	4	AREQUIPA	0
FEMALE	NURSE	54	2	2	2	1	2	2	42	2	4	23	13	5	56	2	8	2	5		27	2	0	0	0	0	0	0	0	0	0	4	65	26	32	3	AREQUIPA	6
MALE	DOCTOR	68	2	2	2	1	2	2	45	2	4	22	18	11	56	2	6	1	5		35	2	0	0	1	1	0	1	1	1	0	6	48	20	30	2	AREQUIPA	6
MALE	DOCTOR	55	2	2	2	1	2	2	42	2	4	18	17	6	51	2	7	2	4		18	2	0	0	0	1	0	0	1	1	0	5	49	24	16	4	AREQUIPA	0
MALE	DOCTOR	51	2	2	2	1	2	2	42	2	3	22	15	5	56	2	6	1	4		16	2	0	0	0	0	0	0	0	0	0	4	62	23	32	4	AREQUIPA	0
FEMALE	NURSE	53	2	2	2	1	2	2	36	1	5	21	16	10	51	4	7	2	4		16	2	0	0	1	1	0	1	1	1	0	6	59	23	25	4	AREQUIPA	0
FEMALE	NURSE	57	2	2	2	1	2	2	36	1	2	20	14	6	56	4	7	2	5		17	2	0	0	0	0	0	0	0	0	0	4	56	27	24	2	AREQUIPA	2
FEMALE	DOCTOR	64	2	1	1	1	2	2	50	2	4	19	12	5	56	3	6	1	4		21	2	0	0	0	0	0	0	0	0	0	4	53	29	31	4	AREQUIPA	2
FEMALE	NURSE	55	2	2	2	1	2	2	48	2	4	22	11	5	56	2	6	1	6		18	2	0	0	0	0	0	0	0	0	0	4	41	20	23	4	AREQUIPA	2
FEMALE	NURSE	30	2	2	2	1	1	1	45	2	3	20	18	8	55	2	7	2	4		3	2	0	0	0	1	0	0	1	1	0	5	53	23	24	4	AREQUIPA	1
MALE	DOCTOR	55	2	2	2	1	2	2	40	1	4	21	14	7	56	2	6	1	4		12	2	0	0	1	1	0	1	1	1	0	6	50	21	22	2	AREQUIPA	3
MALE	DOCTOR	55	2	2	2	1	2	1	40	1	4	21	22	16	27	2	4	1	4		10	2	0	0	0	0	0	0	0	0	0	4	57	24	32	4	AREQUIPA	5
MALE	DOCTOR	45	2	2	2	2	2	2	70	3	5	14	21	6	55	2	6	1	4		11	2	0	0	1	1	0	1	1	1	0	6	33	19	12	2	AREQUIPA	2
MALE	DOCTOR	42	2	2	2	1	2	1	60	2	4	14	9	8	56	2	6	1	4		3	2	1	1	1	1	0	1	1	1	0	7	46	22	20	2	AREQUIPA	2
MALE	DOCTOR	46	2	2	2	2	2	2	60	2	5	24	10	6	56	4	6	1	4		11	2	0	0	1	1	0	1	1	1	0	6	52	22	23	2	AREQUIPA	3
FEMALE	NURSE	60	2	2	2	1	2	2	40	1	3	20	13	5	56	2	7	2	4		12	2	0	0	0	0	0	0	0	0	0	4	60	27	29	4	AREQUIPA	3
MALE	DOCTOR	62	2	2	2	1	2	2	54	2	4	23	9	9	55	2	6	1	4		16	2	0	0	1	1	0	1	1	1	0	6	52	23	24	4	AREQUIPA	0
FEMALE	NURSE	63	2	2	2	1	2	2	36	1	3	20	13	5	55	2	6	1	5		26	2	0	0	0	0	0	0	0	0	0	4	60	26	32	4	AREQUIPA	0
MALE	DOCTOR	38	2	1	1	1	1	1	44	2	4	15	12	9	50	2	6	1	8		3	2	1	1	1	1	0	1	1	1	0	7	42	23	18	4	AREQUIPA	0
FEMALE	NURSE	61	2	2	2	1	2	2	36	1	3	16	10	6	53	2	8	2	4		20	2	0	0	0	0	0	0	0	0	0	4	49	24	29	4	AREQUIPA	3
FEMALE	NURSE	53	2	2	2	1	2	2	36	1	3	22	14	6	56	4	7	2	4		15	2	0	0	0	1	0	0	1	1	0	5	54	28	25	4	AREQUIPA	3
FEMALE	DOCTOR	34	2	1	2	1	1	1	48	2	4	18	10	5	56	8	8	2	4		4	2	0	0	0	1	0	0	1	1	0	5	57	24	23	4	AREQUIPA	1
MALE	DOCTOR	57	2	2	2	1	2	2	46	2	5	22	18	10	55	4	6	1	4		16	2	0	0	1	1	0	1	1	1	0	6	57	22	26	3	AREQUIPA	2
FEMALE	NURSE	55	2	2	2	1	2	2	45	2	2	24	12	5	56	2	7	2	4		28	2	0	0	0	1	0	0	1	1	0	5	57	23	31	2	AREQUIPA	3
FEMALE	NURSE	42	2	1	2	1	2	1	36	1	3	21	32	10	40	2	5	1	5		8	2	0	0	0	1	0	0	1	1	0	5	54	23	28	4	AREQUIPA	0
FEMALE	NURSE	54	2	1	1	1	2	1	40	1	3	20	11	5	54	4	5	1	24		2	2	0	0	0	1	0	0	1	1	0	5	58	22	27	4	AREQUIPA	0
FEMALE	DOCTOR	33	2	1	2	2	2	1	48	2	5	23	31	9	47	4	5	1	17		2	2	0	0	0	1	0	0	1	1	0	5	60	24	31	2	AREQUIPA	0
FEMALE	NURSE	53	2	1	2	2	2	1	48	2	3	22	25	11	48	4	7	2	8		8	2	0	0	0	1	0	0	1	1	0	5	47	19	27	1	AREQUIPA	0
MALE	DOCTOR	44	2	2	1	2	2	2	44	2	5	22	15	8	46	4	6	1	7	1	11	1	0	0	1	1	1	1	1	1	1	7	60	24	26	4	AREQUIPA	0
MALE	DOCTOR	38	2	2	1	2	2	1	40	1	4	17	16	8	47	2	6	1	5		2	2	0	0	1	0	0	1	0	1	0	5	58	23	31	4	AREQUIPA	0
FEMALE	NURSE	52	2	2	1	2	2	1	36	1	4	22	15	8	54	2	7	2	5		7	2	0	0	0	0	0	0	0	0	0	4	60	22	30	4	AREQUIPA	2
MALE	DOCTOR	48	2	2	1	1	1	1	36	1	4	23	13	15	47	3	6	1	8	2	4	1	0	0	0	0	1	0	0	0	1	5	53	24	24	4	AREQUIPA	3
FEMALE	NURSE	31	2	2	2	1	1	1	36	1	2	24	16	9	52	4	7	2	9		1	2	0	0	1	1	0	1	1	1	0	6	49	16	25	4	AREQUIPA	0
FEMALE	NURSE	61	2	2	1	1	2	1	36	1	3	23	14	15	56	3	7	2	4		1	2	0	0	0	0	0	0	0	0	0	4	51	24	26	4	AREQUIPA	0
FEMALE	NURSE	45	2	1	1	1	2	1	36	1	3	16	17	12	53	2	7	2	4		4	2	0	0	0	1	0	0	1	1	0	5	46	22	23	4	AREQUIPA	2
FEMALE	DOCTOR	60	2	2	2	1	2	2	36	1	4	22	13	8	50	2	6	1	4		28	2	0	0	0	1	0	0	1	1	0	5	62	27	27	4	AREQUIPA	0
FEMALE	NURSE	28	2	1	1	1	1	1	36	1	2	27	18	9	49	2	7	2	6		3	2	0	0	1	1	0	1	1	1	0	6	56	22	27	4	AREQUIPA	1
FEMALE	NURSE	39	2	2	1	1	2	1	36	1	3	23	29	12	51	4	6	1	4		8	2	0	0	1	1	0	1	1	1	0	6	49	21	17	2	AREQUIPA	0
FEMALE	NURSE	55	2	2	1	1	2	1	36	1	3	22	15	6	55	2	8	2	5		8	2	0	0	0	1	0	0	1	1	0	5	52	23	25	3	AREQUIPA	0
FEMALE	NURSE	33	2	2	2	2	1	1	36	1	2	20	15	5	51	3	6	1	4		2	2	0	0	0	0	0	0	0	0	0	4	60	25	21	3	AREQUIPA	1
FEMALE	NURSE	57	2	2	1	1	2	2	36	1	3	28	31	11	42	3	7	2	6		28	2	0	0	0	0	0	0	0	0	0	4	60	24	31	3	AREQUIPA	0
MALE	DOCTOR	56	2	1	2	2	2	1	36	1	4	23	49	23	44	2	6	1	4		8	2	1	1	1	1	0	1	1	1	0	7	50	18	18	2	AREQUIPA	1
FEMALE	NURSE	41	2	1	2	2	2	1	50	2	4	27	39	16	38	7	6	1	17		8	2	0	0	0	1	0	0	1	1	0	5	39	18	21	2	AREQUIPA	1
MALE	DOCTOR	39	2	2	2	1	2	1	36	1	4	25	9	5	56	2	7	2	4		3	2	0	0	0	0	0	0	0	0	0	4	68	28	32	5	AREQUIPA	2
MALE	DOCTOR	31	2	2	2	1	1	1	52	2	4	16	22	10	54	2	7	2	5		3	2	0	0	1	1	0	1	1	1	0	6	49	24	27	4	AREQUIPA	2
FEMALE	NURSE	52	2	2	2	1	2	1	36	1	3	27	19	9	50	2	8	2	5		10	2	0	0	0	0	0	0	0	0	0	4	54	24	22	4	AREQUIPA	2
FEMALE	NURSE	49	2	2	2	1	2	1	36	1	3	20	14	7	49	2	7	2	6		8	2	0	0	1	1	0	1	1	1	0	6	42	21	23	3	AREQUIPA	0
FEMALE	NURSE	35	2	2	2	1	1	1	54	2	2	24	19	5	50	2	5	1	17		3	2	0	0	0	0	0	0	0	0	0	4	59	22	32	2	AREQUIPA	0
FEMALE	NURSE	37	2	1	2	1	1	1	36	1	3	19	26	12	47	2	8	2	13		3	2	0	0	0	1	0	0	1	1	0	5	46	20	21	4	AREQUIPA	0
MALE	DOCTOR	46	2	2	2	2	2	1	36	1	4	23	49	15	42	2	8	2	9		1	2	0	0	0	0	0	0	0	0	0	4	50	20	21	4	AREQUIPA	0
FEMALE	DOCTOR	48	2	2	2	2	2	1	40	1	4	18	33	6	50	3	5	1	18		3	2	0	0	1	1	0	1	1	1	0	6	50	21	25	2	AREQUIPA	0
MALE	NURSE	40	2	2	2	2	1	1	45	2	3	26	15	6	51	2	6	1	6		4	2	0	0	0	0	0	0	0	0	0	4	69	26	33	4	AREQUIPA	0
FEMALE	NURSE	36	2	1	2	2	2	1	36	1	4	20	15	9	51	4	7	2	4		8	2	0	0	1	1	0	1	1	1	0	6	57	20	28	4	AREQUIPA	2
FEMALE	NURSE	37	2	2	2	1	1	1	40	1	2	20	23	5	53	2	7	2	5		4	2	0	0	0	0	0	0	0	0	0	4	52	22	23	2	AREQUIPA	3
FEMALE	NURSE	40	2	2	2	2	1	1	60	2	2	24	18	5	56	3	7	2	5		9	2	0	0	0	1	0	0	1	1	0	5	60	21	30	4	AYACUCHO	0
FEMALE	NURSE	30	2	2	2	1	1	1	49	2	2	25	20	8	54	2	8	2	5		7	2	0	0	0	0	0	0	0	0	0	4	62	23	30	4	AYACUCHO	0
FEMALE	NURSE	38	1	2	2	1	1	1	36	1	3	24	14	6	56	4	6	1	4		4	2	0	0	0	1	0	0	1	1	0	5	61	22	29	3	AYACUCHO	0
MALE	DOCTOR	45	1	2	2	1	2	1	45	2	5	24	13	7	56	4	6	1	4		4	2	0	0	0	1	0	0	1	1	0	5	64	22	30	3	AYACUCHO	1
MALE	DOCTOR	45	1	2	2	1	1	1	36	1	5	24	13	6	56	4	6	1	4		1	2	0	0	0	1	0	0	1	1	0	5	62	22	28	3	AYACUCHO	1
MALE	DOCTOR	42	1	2	2	1	1	1	36	1	5	25	12	6	56	4	6	1	4		1	2	0	0	0	1	0	0	1	1	0	5	59	22	31	3	AYACUCHO	1
FEMALE	DOCTOR	34	1	2	2	1	1	1	36	1	3	19	11	5	56	6	6	1	4		4	2	0	0	0	0	0	0	0	0	0	4	63	24	31	3	AYACUCHO	0
FEMALE	NURSE	30	1	2	2	1	1	1	36	1	3	27	13	6	56	4	7	2	4		1	2	0	0	0	1	0	0	1	1	0	5	59	21	28	3	AYACUCHO	1
FEMALE	NURSE	45	1	1	2	1	1	1	42	2	3	22	20	8	46	4	8	2	4		5	2	0	0	0	0	0	0	0	0	0	4	60	24	27	4	AYACUCHO	2
MALE	NURSE	37	1	2	2	2	1	1	36	1	3	20	19	7	50	2	6	1	4		5	2	0	0	0	0	0	0	0	0	0	4	59	23	30	3	AYACUCHO	2
FEMALE	NURSE	30	1	1	2	1	1	1	48	2	3	19	13	8	46	2	8	2	7		2	2	0	0	0	0	0	0	0	0	0	4	61	22	23	3	AYACUCHO	2
MALE	DOCTOR	44	1	2	2	1	1	1	48	2	5	20	24	8	52	2	6	1	7		3	2	0	0	0	1	0	0	1	1	0	5	43	24	22	2	AYACUCHO	0
FEMALE	DOCTOR	40	1	2	2	2	1	1	36	1	5	18	13	5	50	2	7	2	5		10	2	0	0	0	1	0	0	1	1	0	5	50	21	24	4	AYACUCHO	2
FEMALE	NURSE	43	1	1	2	1	1	1	44	2	2	22	19	8	46	4	8	2	4		2	2	0	0	0	0	0	0	0	0	0	4	60	24	27	4	AYACUCHO	2
MALE	NURSE	37	1	2	2	2	1	1	78	3	3	18	49	20	42	3	6	1	4		7	2	0	0	1	1	0	1	1	1	0	6	24	18	8	3	AYACUCHO	3
FEMALE	NURSE	23	1	1	2	1	1	1	48	2	2	27	16	7	50	2	5	1	5		1	2	0	0	0	0	0	0	0	0	0	4	59	22	30	3	AYACUCHO	1
MALE	DOCTOR	42	1	2	2	1	2	1	36	1	4	26	15	6	54	2	8	2	4		10	2	0	0	0	0	0	0	0	0	0	4	57	24	26	4	ICA	1
FEMALE	NURSE	43	1	2	2	1	1	1	36	1	2	30	22	5	48	3	7	2	5		6	2	0	0	0	1	0	0	1	1	0	5	47	23	24	4	AYACUCHO	0
MALE	DOCTOR	46	2	2	1	2	1	1	70	3	5	25	11	6	51	3	6	1	4		1	2	0	0	0	1	0	0	1	1	0	5	62	23	30	3	AYACUCHO	1
FEMALE	NURSE	40	2	1	2	1	1	1	36	1	3	24	16	6	56	2	7	2	4		3	2	0	0	0	0	0	0	0	0	0	4	58	19	30	3	AYACUCHO	0
MALE	NURSE	45	2	2	2	1	2	2	36	1	3	22	13	5	51	4	7	2	5		12	2	0	0	0	0	0	0	0	0	0	4	57	16	26	3	AYACUCHO	0
MALE	DOCTOR	38	2	2	1	2	1	1	50	2	5	20	12	6	56	5	6	1	5		1	2	0	0	0	1	0	0	1	1	0	5	49	21	26	3	AYACUCHO	0
MALE	DOCTOR	47	2	2	1	2	1	1	46	2	5	22	19	5	56	4	6	1	4		2	2	0	0	0	1	0	0	1	1	0	5	56	20	27	2	LIMA	0
FEMALE	NURSE	45	2	2	2	1	1	1	46	2	3	22	12	5	56	4	6	1	5		3	2	0	0	0	1	0	0	1	1	0	5	54	20	27	3	AYACUCHO	0
FEMALE	NURSE	46	2	2	2	1	2	1	36	1	3	26	12	5	56	3	6	1	4		8	2	0	0	0	1	0	0	1	1	0	5	58	22	29	3	AYACUCHO	0
FEMALE	NURSE	40	2	2	2	1	2	1	36	1	3	26	12	5	56	4	6	1	4		5	2	0	0	0	1	0	0	1	1	0	5	57	22	27	3	AYACUCHO	0
FEMALE	NURSE	41	2	2	2	1	2	1	45	2	3	27	13	5	56	4	6	1	5		8	2	0	0	0	1	0	0	1	1	0	5	59	24	28	4	AYACUCHO	0
FEMALE	NURSE	39	2	2	2	1	2	1	36	1	3	26	13	5	56	4	6	1	4		6	2	0	0	0	1	0	0	1	1	0	5	57	24	28	3	AYACUCHO	2
FEMALE	NURSE	43	2	2	2	1	2	1	36	1	3	30	11	6	56	4	6	1	4		9	2	0	0	0	1	0	0	1	1	0	5	58	21	27	3	AYACUCHO	0
MALE	DOCTOR	42	2	2	1	2	1	1	45	2	6	29	14	5	56	4	7	2	4		1	2	0	0	0	1	0	0	1	1	0	5	59	22	27	3	AYACUCHO	2
FEMALE	NURSE	52	2	2	2	1	2	2	36	1	5	23	15	7	56	4	6	1	4		15	2	0	0	0	1	0	0	1	1	0	5	63	22	30	3	AYACUCHO	2
FEMALE	NURSE	38	2	2	2	2	1	1	45	2	4	24	14	7	56	3	6	1	4		3	2	0	0	0	1	0	0	1	1	0	5	61	25	30	3	AYACUCHO	1
FEMALE	NURSE	46	2	1	1	1	2	1	36	1	3	24	15	7	56	4	6	1	4		5	2	0	0	0	1	0	0	1	1	0	5	61	22	28	3	AYACUCHO	0
MALE	DOCTOR	46	2	2	1	2	1	1	45	2	6	24	14	7	56	2	7	2	4		1	2	0	0	0	1	0	0	1	1	0	5	61	24	29	3	AYACUCHO	2
FEMALE	NURSE	47	2	2	2	1	2	1	36	1	3	23	13	6	56	4	7	2	4		7	2	0	0	0	1	0	0	1	1	0	5	63	24	31	3	AYACUCHO	0
FEMALE	NURSE	41	2	1	2	1	2	1	36	1	3	24	13	6	56	4	6	1	4		9	2	0	0	0	1	0	0	1	1	0	5	63	24	32	3	AYACUCHO	0
FEMALE	NURSE	36	2	2	2	1	2	1	36	1	3	26	13	6	56	4	6	1	4		5	2	0	0	0	1	0	0	1	1	0	5	62	24	32	3	AYACUCHO	1
MALE	NURSE	42	2	2	2	1	2	1	36	1	3	24	13	6	56	4	7	2	4		3	2	0	0	0	1	0	0	1	1	0	5	59	21	28	3	AYACUCHO	2
FEMALE	NURSE	41	2	1	2	1	2	1	36	1	3	24	12	7	56	4	6	1	4		5	2	0	0	0	1	0	0	1	1	0	5	63	24	30	3	AYACUCHO	0
FEMALE	NURSE	41	2	2	2	1	2	1	36	1	3	24	13	5	56	4	6	1	4		5	2	0	0	0	1	0	0	1	1	0	5	62	22	29	3	AYACUCHO	0
MALE	DOCTOR	40	2	2	1	1	2	1	45	2	5	27	12	7	56	4	6	1	4		1	2	0	0	0	0	0	0	0	0	0	4	62	22	30	3	AYACUCHO	1
MALE	NURSE	38	2	1	1	1	1	1	48	2	2	20	16	5	56	2	8	2	4		3	2	0	0	0	0	0	0	0	0	0	4	59	23	32	3	AYACUCHO	0
FEMALE	NURSE	43	2	1	2	1	2	1	46	2	3	22	26	5	44	2	9	2	5		1	2	0	0	0	0	0	0	0	0	0	4	62	24	31	2	AYACUCHO	0
MALE	NURSE	38	2	2	1	1	2	2	50	2	3	21	39	17	43	4	6	1	8		14	2	0	0	0	1	0	0	1	1	0	5	56	13	24	2	AYACUCHO	2
FEMALE	DOCTOR	43	2	1	1	2	1	1	75	3	5	20	23	11	47	2	6	1	5		0	2	0	0	1	1	0	1	1	1	0	6	49	21	25	3	AYACUCHO	3
MALE	NURSE	35	2	1	2	1	1	1	36	1	3	25	9	5	44	2	8	2	4		2	2	0	0	0	0	0	0	0	0	0	4	60	27	31	2	AYACUCHO	1
MALE	DOCTOR	59	2	2	2	1	2	2	36	1	4	15	14	8	45	2	6	1	6		22	2	1	1	1	1	0	1	1	1	0	7	44	13	13	4	AYACUCHO	3
FEMALE	NURSE	62	2	2	2	1	1	2	36	1	3	25	14	6	49	3	7	2	7		15	2	1	1	1	1	0	1	1	1	0	7	59	24	32	4	AYACUCHO	0
MALE	DOCTOR	50	2	2	2	2	2	2	48	2	4	16	11	5	52	2	7	2	4		15	2	0	0	0	0	0	0	0	0	0	4	65	25	25	4	AYACUCHO	3
FEMALE	DOCTOR	45	2	2	2	2	2	1	46	2	5	23	11	5	44	3	8	2	6		10	2	0	0	0	0	0	0	0	0	0	4	63	26	32	4	AYACUCHO	3
FEMALE	NURSE	34	2	1	1	2	1	1	36	1	3	24	12	12	50	2	8	2	6		3	2	0	0	0	0	0	0	0	0	0	4	58	25	28	3	AYACUCHO	2
FEMALE	NURSE	47	2	1	2	1	2	2	36	1	3	19	45	19	40	2	8	2	6		18	2	0	0	0	1	0	0	1	1	0	5	63	30	29	4	AYACUCHO	2
FEMALE	NURSE	38	2	1	2	2	1	1	36	1	3	22	19	5	50	2	7	2	6		4	2	0	0	0	1	0	0	1	1	0	5	65	25	32	4	AYACUCHO	2
MALE	NURSE	44	2	2	2	1	1	1	36	1	3	22	16	5	50	2	7	2	7		10	2	0	0	0	1	0	0	1	1	0	5	65	26	30	3	AYACUCHO	2
MALE	DOCTOR	43	2	2	1	2	1	1	46	2	5	23	9	5	32	2	7	2	4		4	2	0	0	0	0	0	0	0	0	0	4	63	26	31	3	ICA	2
FEMALE	DOCTOR	53	2	2	1	1	2	2	42	2	5	22	12	5	50	2	7	2	9		18	2	0	0	1	1	0	1	1	1	0	6	60	25	27	3	LIMA	3
FEMALE	NURSE	43	2	2	2	1	1	1	36	1	3	21	11	5	44	3	7	2	6		7	2	0	0	0	1	0	0	1	1	0	5	61	24	29	3	AYACUCHO	2
FEMALE	NURSE	63	2	2	2	1	2	2	46	2	3	23	14	8	48	2	8	2	9		27	2	0	0	0	1	0	0	1	1	0	5	58	23	26	4	AYACUCHO	0
MALE	DOCTOR	60	2	2	2	1	2	2	48	2	5	19	12	5	43	2	8	2	6		30	2	0	0	0	1	0	0	1	1	0	5	61	23	27	4	AYACUCHO	2
FEMALE	NURSE	40	2	1	2	2	1	1	45	2	3	20	12	8	50	3	8	2	7		2	2	0	0	0	1	0	0	1	1	0	5	65	24	30	3	AYACUCHO	1
FEMALE	DOCTOR	45	2	2	2	1	2	2	50	2	5	23	21	7	50	3	8	2	10		16	2	0	0	0	0	0	0	0	0	0	4	61	26	26	3	AYACUCHO	0
FEMALE	NURSE	44	2	2	2	1	2	2	72	3	3	23	17	6	45	2	5	1	8		20	2	0	0	0	0	0	0	0	0	0	4	58	21	26	4	AYACUCHO	0
FEMALE	NURSE	42	2	1	2	2	1	1	36	1	3	24	11	6	48	2	8	2	4		1	2	0	0	0	0	0	0	0	0	0	4	57	23	26	4	AYACUCHO	0
FEMALE	NURSE	40	2	1	2	2	1	1	48	2	2	30	34	20	39	4	8	2	9		4	2	0	0	0	1	0	0	1	1	0	5	52	20	24	2	AYACUCHO	2
FEMALE	NURSE	47	2	2	2	1	1	1	48	2	2	17	22	5	43	4	7	2	15		3	2	0	0	0	0	0	0	0	0	0	4	53	18	27	3	AYACUCHO	0
MALE	DOCTOR	44	2	2	1	1	1	1	72	3	3	18	15	9	56	2	6	1	6		1	2	0	0	0	0	0	0	0	0	0	4	48	23	27	1	ICA	2
FEMALE	DOCTOR	43	2	2	2	1	2	2	42	2	4	27	33	10	44	4	10	3	4		14	2	0	0	0	0	0	0	0	0	0	4	68	22	27	3	AYACUCHO	0
MALE	DOCTOR	37	2	1	2	1	1	1	36	1	3	24	11	6	56	2	8	2	4		2	2	0	0	0	0	0	0	0	0	0	4	56	24	25	4	AYACUCHO	1
MALE	DOCTOR	55	2	2	2	1	1	1	72	3	3	27	13	7	56	3	7	2	4		4	2	0	0	0	0	0	0	0	0	0	4	57	23	25	3	AYACUCHO	1
FEMALE	DOCTOR	37	2	2	2	1	1	1	36	1	3	30	10	5	56	2	7	2	4		1	2	0	0	0	0	0	0	0	0	0	4	59	25	28	4	AYACUCHO	0
MALE	DOCTOR	44	2	2	2	1	1	1	72	3	4	25	12	7	56	3	7	2	5		2	2	0	0	0	0	0	0	0	0	0	4	57	24	27	3	AYACUCHO	0
FEMALE	NURSE	43	2	2	2	1	1	1	72	3	3	24	11	6	56	3	6	1	6		10	2	0	0	0	0	0	0	0	0	0	4	54	24	23	3	AYACUCHO	3
MALE	DOCTOR	50	2	2	2	2	2	2	72	3	4	23	22	8	56	4	6	1	9		15	2	0	0	0	0	0	0	0	0	0	4	62	24	26	4	AYACUCHO	3
FEMALE	NURSE	48	2	2	2	1	1	1	72	3	3	26	19	7	55	3	8	2	5		1	2	0	0	0	0	0	0	0	0	0	4	56	22	26	4	AYACUCHO	1
MALE	DOCTOR	46	2	2	2	1	1	1	48	2	3	26	14	6	56	3	7	2	4		3	2	0	0	0	1	0	0	1	1	0	5	62	24	28	4	AYACUCHO	1
FEMALE	NURSE	34	2	1	2	1	1	1	72	3	2	30	20	11	48	2	8	2	4		3	2	0	0	0	0	0	0	0	0	0	4	60	24	31	4	AYACUCHO	1
FEMALE	NURSE	37	2	2	2	1	1	1	72	3	3	24	23	7	54	3	6	1	9		2	2	0	0	0	1	0	0	1	1	0	5	54	22	28	4	AYACUCHO	1
MALE	DOCTOR	39	2	2	2	1	1	1	48	2	3	28	9	5	52	2	6	1	4		2	2	0	0	0	0	0	0	0	0	0	4	59	24	28	4	AYACUCHO	0
FEMALE	NURSE	47	2	2	2	1	2	1	36	1	3	25	18	6	56	4	7	2	6		10	2	0	0	0	1	0	0	1	1	0	5	59	23	24	4	AYACUCHO	3
MALE	DOCTOR	39	2	2	2	1	2	1	72	3	4	28	16	6	56	3	7	2	5		6	2	0	0	0	0	0	0	0	0	0	4	58	24	23	4	AYACUCHO	0
MALE	DOCTOR	63	2	2	2	1	2	2	48	2	3	26	17	7	53	2	7	2	4		12	2	0	0	1	1	0	1	1	1	0	6	63	23	29	4	AYACUCHO	0
FEMALE	NURSE	25	2	1	2	1	1	1	72	3	2	24	12	5	56	2	7	2	4		1	2	0	0	0	0	0	0	0	0	0	4	62	23	32	4	AYACUCHO	0
FEMALE	NURSE	44	2	2	2	1	2	2	72	3	3	25	17	9	56	2	5	1	8		19	2	0	0	0	0	0	0	0	0	0	4	58	24	32	4	AYACUCHO	0
FEMALE	NURSE	50	2	1	2	1	2	2	72	3	3	30	15	8	56	2	7	2	4		14	2	0	0	0	0	0	0	0	0	0	4	55	23	26	4	AYACUCHO	3
MALE	DOCTOR	41	2	2	2	1	2	1	72	3	3	27	13	5	53	2	6	1	4		10	2	0	0	0	0	0	0	0	0	0	4	59	25	28	4	AYACUCHO	1
FEMALE	DOCTOR	37	2	1	2	2	2	1	36	1	3	28	20	5	49	2	6	1	4		4	2	0	0	1	1	0	1	1	1	0	6	57	25	27	4	AYACUCHO	0
FEMALE	NURSE	45	2	1	2	1	2	1	36	1	2	19	43	14	51	3	6	1	11		2	2	0	0	1	1	0	1	1	1	0	6	52	19	28	5	AYACUCHO	0
FEMALE	NURSE	33	2	2	2	2	1	1	36	1	2	21	34	8	56	5	7	2	4		6	2	0	0	1	1	0	1	1	1	0	6	53	17	25	2	AYACUCHO	0
FEMALE	DOCTOR	48	2	1	2	2	2	1	48	2	4	9	19	11	54	2	7	2	5		1	2	0	0	1	1	0	1	1	1	0	6	53	20	26	3	AYACUCHO	0
FEMALE	DOCTOR	29	2	2	2	2	1	1	50	2	2	16	24	11	55	2	7	2	5		1	2	0	0	0	0	0	0	0	0	0	4	48	22	23	4	AYACUCHO	0
FEMALE	NURSE	39	2	2	2	2	1	1	36	1	2	19	12	7	51	2	7	2	4		2	2	0	0	0	0	0	0	0	0	0	4	49	22	24	2	AYACUCHO	0
MALE	NURSE	48	2	2	2	1	2	1	58	2	3	21	36	13	55	2	8	2	5		6	2	0	0	0	0	0	0	0	0	0	4	53	25	28	4	AYACUCHO	0
FEMALE	NURSE	41	2	1	2	2	2	1	48	2	1	15	42	21	39	4	8	2	5		3	2	1	1	1	1	0	1	1	1	0	7	45	20	15	1	AYACUCHO	3
FEMALE	NURSE	40	2	2	2	1	2	1	36	1	2	24	33	9	49	3	7	2	5		5	2	0	0	0	0	0	0	0	0	0	4	45	22	23	1	AYACUCHO	0
FEMALE	NURSE	34	2	1	2	1	1	1	36	1	1	8	21	14	47	2	9	2	4		0	2	0	0	0	0	0	0	0	0	0	4	54	23	28	5	AYACUCHO	0
MALE	NURSE	66	2	2	2	1	2	1	48	2	2	16	15	5	56	2	8	2	4		8	2	0	0	0	0	0	0	0	0	0	4	55	23	28	4	AYACUCHO	0
MALE	NURSE	64	2	1	2	2	2	1	38	1	2	24	15	8	56	2	7	2	4		10	2	0	0	0	0	0	0	0	0	0	4	48	24	24	4	AYACUCHO	2
FEMALE	NURSE	49	2	2	2	1	2	2	46	2	2	23	16	7	56	2	6	1	5		15	2	0	0	0	0	0	0	0	0	0	4	48	22	20	4	AYACUCHO	0
MALE	DOCTOR	46	2	2	2	2	1	1	48	2	2	22	16	8	55	2	6	1	8		2	2	0	0	0	0	0	0	0	0	0	4	48	19	23	4	AYACUCHO	1
FEMALE	NURSE	50	2	1	2	1	2	2	36	1	2	15	25	7	52	4	6	1	4		25	2	0	0	0	1	0	0	1	1	0	5	57	22	28	2	AYACUCHO	0
MALE	DOCTOR	31	2	1	2	1	2	1	36	1	4	18	29	18	44	2	7	2	5		3	2	0	0	0	0	0	0	0	0	0	4	53	21	22	4	AYACUCHO	1
FEMALE	NURSE	38	2	2	2	1	2	1	36	1	3	24	13	6	56	4	6	1	4		8	2	0	0	0	0	0	0	0	0	0	4	61	21	28	3	AYACUCHO	0
FEMALE	NURSE	45	2	2	2	1	2	2	36	1	3	23	13	6	50	4	6	1	4		13	2	0	0	0	0	0	0	0	0	0	4	56	24	29	3	AYACUCHO	0
MALE	DOCTOR	46	2	2	2	1	2	2	45	2	6	24	14	6	56	4	7	2	4		20	2	0	0	0	0	0	0	0	0	0	4	61	23	30	3	AYACUCHO	0
FEMALE	NURSE	44	2	2	2	2	2	2	48	2	3	24	24	8	46	3	8	2	7		16	2	0	0	1	1	0	1	1	1	0	6	52	20	25	3	AYACUCHO	3
MALE	DOCTOR	42	2	2	2	1	2	2	40	1	4	23	14	6	50	2	6	1	7		13	2	0	0	0	1	0	0	1	1	0	5	51	24	15	4	AYACUCHO	3
FEMALE	NURSE	41	2	2	2	1	2	1	36	1	3	21	17	7	43	2	8	2	5		5	2	0	0	0	1	0	0	1	1	0	5	48	19	23	4	AYACUCHO	0
MALE	NURSE	59	2	2	2	1	2	2	48	2	3	20	10	5	52	2	7	2	4		25	2	0	0	0	0	0	0	0	0	0	4	54	24	25	4	AYACUCHO	0
FEMALE	NURSE	33	2	2	2	1	2	1	48	2	3	20	17	5	50	2	8	2	4		2	2	0	0	0	0	0	0	0	0	0	4	53	22	16	4	AYACUCHO	0
MALE	DOCTOR	64	2	2	2	2	2	2	58	2	6	19	15	5	48	2	7	2	7		26	2	0	0	1	1	0	1	1	1	0	6	51	23	16	4	AYACUCHO	3
MALE	DOCTOR	34	2	1	2	2	2	1	40	1	4	15	20	7	47	2	6	1	7		5	2	0	0	1	1	0	1	1	1	0	6	37	21	13	4	AYACUCHO	0
FEMALE	NURSE	31	2	2	2	1	1	1	36	1	1	20	15	5	50	2	8	2	4		1	2	0	0	0	0	0	0	0	0	0	4	54	22	24	4	AYACUCHO	1
FEMALE	NURSE	35	2	2	2	1	2	1	36	1	2	18	29	10	49	2	8	2	7		3	2	0	0	0	0	0	0	0	0	0	4	48	22	18	4	AYACUCHO	2
FEMALE	NURSE	46	2	2	2	1	2	2	40	1	3	19	14	9	50	4	8	2	5		15	2	0	0	0	0	0	0	0	0	0	4	60	25	20	4	AYACUCHO	0
FEMALE	NURSE	32	2	2	2	1	2	1	40	1	3	25	15	5	45	2	7	2	5		9	2	0	0	0	0	0	0	0	0	0	4	49	23	21	4	AYACUCHO	1
MALE	DOCTOR	46	2	2	1	1	2	2	40	1	3	17	19	8	51	2	6	1	4		16	2	0	0	0	0	0	0	0	0	0	4	59	26	26	4	LIMA	0
FEMALE	NURSE	40	2	1	2	1	1	1	48	2	1	17	31	15	47	2	6	1	5		5	2	0	0	0	0	0	0	0	0	0	4	31	15	12	3	AYACUCHO	1
MALE	NURSE	48	2	2	2	1	2	1	36	1	2	23	25	7	56	3	8	2	5		10	2	0	0	1	1	0	1	1	1	0	6	55	22	20	4	AYACUCHO	0
FEMALE	NURSE	49	1	1	2	1	2	2	36	1	3	30	14	7	51	4	7	2	4		22	2	0	0	0	0	0	0	0	0	0	4	62	24	30	3	AYACUCHO	0
MALE	DOCTOR	43	1	2	1	1	1	1	36	1	5	30	12	5	52	4	7	2	4		1	2	0	0	0	0	0	0	0	0	0	4	62	24	30	3	AYACUCHO	1
FEMALE	NURSE	34	1	2	2	1	1	1	36	1	2	26	15	6	49	4	8	2	11		2	2	0	0	0	0	0	0	0	0	0	4	65	24	32	4	AYACUCHO	1
FEMALE	NURSE	47	2	2	1	1	1	1	50	2	2	24	16	5	56	4	6	1	4		2	2	0	0	0	0	0	0	0	0	0	4	63	24	27	3	AYACUCHO	0
FEMALE	NURSE	39	2	2	2	1	1	1	48	2	2	13	17	7	53	2	8	2	6		0	2	0	0	0	0	0	0	0	0	0	4	54	22	21	2	ICA	0
FEMALE	NURSE	41	2	2	2	1	1	1	36	1	2	19	13	6	56	2	6	1	4		10	2	0	0	0	1	0	0	1	1	0	5	58	22	27	3	AYACUCHO	0
FEMALE	NURSE	61	2	2	2	1	2	2	40	1	2	18	26	6	50	2	7	2	4		35	2	0	0	0	1	0	0	1	1	0	5	60	24	22	4	AYACUCHO	0
FEMALE	NURSE	53	2	1	2	1	2	2	48	2	3	21	30	8	29	2	8	2	6		20	2	0	0	0	0	0	0	0	0	0	4	59	23	30	4	AYACUCHO	1
MALE	NURSE	25	2	1	1	1	1	1	36	1	1	18	35	15	46	4	5	1	6		0	2	0	0	0	0	0	0	0	0	0	4	60	22	30	4	AYACUCHO	0
MALE	DOCTOR	47	2	2	2	1	2	1	72	3	5	17	33	13	42	2	6	1	8		3	2	1	1	0	0	0	0	0	0	0	5	43	18	18	4	AYACUCHO	0
MALE	DOCTOR	33	2	1	2	1	1	1	72	3	6	20	21	7	56	2	6	1	5		0	2	0	0	0	0	0	0	0	0	0	4	59	23	28	4	LIMA	3
FEMALE	DOCTOR	62	2	2	2	1	2	2	48	2	3	22	16	6	51	2	7	2	7		29	2	0	0	0	0	0	0	0	0	0	4	54	23	23	4	AYACUCHO	2
FEMALE	DOCTOR	28	2	2	1	1	2	1	48	2	3	19	21	8	48	2	8	2	8		3	2	0	0	0	0	0	0	0	0	0	4	53	21	25	3	LIMA	0
FEMALE	NURSE	57	2	1	1	1	2	2	69	3	3	19	18	5	45	2	8	2	4		20	2	0	0	0	0	0	0	0	0	0	4	51	23	24	3	AYACUCHO	0
FEMALE	NURSE	62	2	2	2	1	2	2	58	2	2	26	23	6	51	2	8	2	4		31	2	0	0	0	0	0	0	0	0	0	4	55	24	25	4	AYACUCHO	3
MALE	DOCTOR	49	2	2	1	2	2	1	72	3	3	22	16	6	52	2	6	1	7		3	2	0	0	1	1	0	1	1	1	0	6	56	20	21	4	AYACUCHO	0
FEMALE	NURSE	36	2	1	2	2	1	1	48	2	1	23	22	8	43	4	6	1	5		1	2	0	0	0	0	0	0	0	0	0	4	60	22	26	2	AYACUCHO	0
FEMALE	NURSE	27	2	1	1	1	1	1	48	2	1	22	18	5	50	2	8	2	4		1	2	0	0	0	0	0	0	0	0	0	4	63	24	28	4	AYACUCHO	0
FEMALE	DOCTOR	26	2	1	1	2	1	1	48	2	1	26	10	11	56	2	6	1	7		1	2	0	0	0	0	0	0	0	0	0	4	51	25	20	4	AYACUCHO	1
FEMALE	DOCTOR	57	2	1	1	2	2	2	48	2	1	16	14	5	49	2	6	1	4		18	2	0	0	0	0	0	0	0	0	0	4	54	28	26	4	AYACUCHO	1
MALE	DOCTOR	41	2	1	2	1	2	1	36	1	3	18	17	12	46	2	6	1	4		7	2	1	1	1	1	0	1	1	1	0	7	52	23	24	4	CAJAMARCA	0
FEMALE	NURSE	59	2	2	2	2	2	2	36	1	2	28	27	6	49	2	8	2	4		32	2	0	0	0	0	0	0	0	0	0	4	54	24	30	3	CAJAMARCA	0
MALE	DOCTOR	52	2	2	2	2	2	2	70	3	5	18	41	19	43	2	5	1	17		12	2	0	0	0	0	0	0	0	0	0	4	46	20	24	2	CAJAMARCA	0
FEMALE	NURSE	37	2	2	2	2	2	1	36	1	2	24	21	5	47	2	8	2	4		4	2	0	0	0	0	0	0	0	0	0	4	59	25	29	4	CAJAMARCA	0
MALE	DOCTOR	55	2	2	2	2	2	2	36	1	3	18	32	12	45	3	5	1	7		20	2	0	0	1	0	0	1	0	1	0	5	46	19	19	2	CAJAMARCA	1
MALE	NURSE	49	2	1	2	2	2	1	36	1	3	27	9	5	50	2	7	2	4		5	2	0	0	0	0	0	0	0	0	0	4	60	24	32	3	CAJAMARCA	0
FEMALE	NURSE	28	2	1	2	2	1	1	36	1	1	15	31	8	54	2	7	2	4		1	2	0	0	0	0	0	0	0	0	0	4	49	21	24	4	CAJAMARCA	0
FEMALE	NURSE	63	2	1	2	2	2	2	36	1	2	25	9	5	44	2	8	2	4		32	2	0	0	0	0	0	0	0	0	0	4	56	23	30	4	CAJAMARCA	0
FEMALE	NURSE	34	2	1	1	2	1	1	36	1	2	18	13	6	56	2	8	2	4		1	2	0	0	0	0	0	0	0	0	0	4	59	23	27	4	CAJAMARCA	0
FEMALE	NURSE	50	2	1	2	1	2	2	54	2	2	22	15	6	55	2	6	1	4		13	2	0	0	0	0	0	0	0	0	0	4	65	25	29	4	CAJAMARCA	2
MALE	NURSE	58	2	2	2	1	2	1	36	1	2	25	11	5	56	2	8	2	4		4	2	0	0	0	0	0	0	0	0	0	4	63	24	29	4	CAJAMARCA	0
FEMALE	NURSE	32	2	2	2	1	1	1	36	1	1	25	16	18	56	2	8	2	5		4	2	1	1	1	1	0	1	1	1	0	7	54	23	21	4	CAJAMARCA	0
MALE	DOCTOR	35	2	1	1	1	2	1	36	1	3	23	12	5	50	2	6	1	4	2	1	1	1	1	1	1	1	1	1	1	1	8	57	24	28	4	CAJAMARCA	0
MALE	DOCTOR	38	2	1	1	1	2	1	36	1	3	18	12	5	56	2	8	2	4		1	2	0	0	0	0	0	0	0	0	0	4	57	23	20	4	CAJAMARCA	0
FEMALE	NURSE	63	2	1	2	1	2	2	36	1	2	26	29	7	44	2	5	1	5		37	2	0	0	0	0	0	0	0	0	0	4	51	18	17	2	CAJAMARCA	0
FEMALE	NURSE	35	2	2	2	1	1	1	72	3	2	26	50	24	47	3	7	2	8		4	2	0	0	0	0	0	0	0	0	0	4	59	17	21	3	CAJAMARCA	0
FEMALE	NURSE	36	2	2	2	2	1	1	36	1	1	22	25	16	52	2	5	1	10		0	2	0	0	0	0	0	0	0	0	0	4	50	18	25	4	CAJAMARCA	0
FEMALE	NURSE	41	2	1	2	1	1	1	42	2	2	18	21	8	46	2	6	1	8		1	2	0	0	0	0	0	0	0	0	0	4	58	22	24	4	CAJAMARCA	0
MALE	DOCTOR	51	2	2	2	2	2	2	70	3	3	19	31	10	49	2	7	2	10		26	2	0	0	0	1	0	0	1	1	0	5	58	23	25	2	CAJAMARCA	3
FEMALE	NURSE	30	2	2	2	2	1	1	36	1	1	10	20	7	42	2	8	2	4		4	2	0	0	1	1	0	1	1	1	0	6	69	23	27	4	CAJAMARCA	0
MALE	NURSE	65	2	2	2	1	2	2	36	1	2	21	16	6	46	2	5	1	14		27	2	0	0	0	0	0	0	0	0	0	4	59	19	25	4	CAJAMARCA	0
MALE	DOCTOR	42	2	2	2	2	2	1	42	2	4	16	21	10	50	3	5	1	10		3	2	0	0	0	1	0	0	1	1	0	5	45	22	20	2	CAJAMARCA	0
FEMALE	NURSE	49	2	2	2	1	2	2	36	1	3	20	26	11	37	4	8	2	4		20	2	0	0	0	0	0	0	0	0	0	4	54	21	17	4	CAJAMARCA	0
FEMALE	NURSE	46	2	2	2	1	1	1	36	1	1	24	21	5	53	2	7	2	5		9	2	0	0	0	0	0	0	0	0	0	4	58	23	25	4	CAJAMARCA	0
FEMALE	NURSE	49	2	2	2	2	1	1	51	2	2	13	50	17	54	6	6	1	14		1	2	0	0	1	1	0	1	1	1	0	6	42	15	12	2	CAJAMARCA	0
FEMALE	NURSE	56	2	1	1	2	2	2	36	1	2	19	18	5	50	2	8	2	7		32	2	0	0	0	0	0	0	0	0	0	4	48	23	16	2	CAJAMARCA	0
FEMALE	NURSE	28	2	2	2	1	1	1	36	1	1	23	13	6	52	2	6	1	4		1	2	0	0	0	1	0	0	1	1	0	5	60	24	29	4	CAJAMARCA	0
FEMALE	NURSE	45	2	2	2	1	2	1	36	1	2	25	9	5	51	2	8	2	4		2	2	0	0	0	0	0	0	0	0	0	4	69	27	33	4	CAJAMARCA	0
FEMALE	NURSE	55	2	2	2	1	2	1	36	1	2	20	15	12	50	2	8	2	4		10	2	0	0	0	0	0	0	0	0	0	4	57	21	25	2	CAJAMARCA	1
MALE	DOCTOR	41	2	2	2	2	2	1	100	4	5	20	32	21	43	3	6	1	7		3	2	0	0	1	1	0	1	1	1	0	6	44	18	19	2	CAJAMARCA	2
MALE	DOCTOR	32	2	1	1	1	2	1	36	1	3	18	12	5	56	2	7	2	4		1	2	0	0	0	0	0	0	0	0	0	4	54	23	20	4	CAJAMARCA	0
MALE	DOCTOR	36	2	2	2	1	2	1	42	2	4	18	12	15	56	2	6	1	4		4	2	0	0	0	0	0	0	0	0	0	4	54	16	20	3	CAJAMARCA	0
MALE	DOCTOR	35	2	1	2	1	1	1	100	4	5	18	26	15	47	2	6	1	5		1	2	0	0	0	0	0	0	0	0	0	4	41	25	18	2	CAJAMARCA	0
MALE	DOCTOR	64	2	2	2	1	2	2	70	3	5	25	10	5	51	2	6	1	4		30	2	0	0	0	1	0	0	1	1	0	5	55	22	21	4	CAJAMARCA	2
MALE	DOCTOR	32	2	2	2	1	2	1	55	2	3	22	21	5	50	2	6	1	6		3	2	0	0	0	0	0	0	0	0	0	4	50	18	23	2	CAJAMARCA	0
FEMALE	NURSE	69	2	1	2	1	2	2	36	1	1	18	12	5	49	2	6	1	7		25	2	0	0	0	1	0	0	1	1	0	5	57	21	26	4	CAJAMARCA	0
FEMALE	NURSE	34	2	2	2	1	2	1	36	1	2	21	24	9	53	2	9	2	5		4	2	0	0	0	0	0	0	0	0	0	4	58	22	20	1	CAJAMARCA	0
FEMALE	NURSE	62	2	2	2	1	2	2	46	2	3	25	12	9	47	4	8	2	4		30	2	0	0	0	0	0	0	0	0	0	4	56	22	23	4	CAJAMARCA	6
FEMALE	NURSE	60	2	2	2	1	2	2	36	1	3	16	13	5	44	2	8	2	4		30	2	0	0	0	0	0	0	0	0	0	4	59	22	23	2	CAJAMARCA	0
MALE	NURSE	45	2	2	2	1	2	1	42	2	3	22	30	9	48	2	6	1	5		6	2	0	0	0	0	0	0	0	0	0	4	49	20	25	2	CAJAMARCA	1
MALE	DOCTOR	54	2	2	2	1	2	2	48	2	5	19	26	8	48	2	7	2	10		13	2	0	0	1	1	0	1	1	1	0	6	57	21	22	4	CAJAMARCA	2
FEMALE	NURSE	40	2	2	2	1	1	1	46	2	1	23	18	5	51	2	7	2	4		1	2	0	0	0	0	0	0	0	0	0	4	44	20	19	2	CAJAMARCA	0
MALE	DOCTOR	29	2	2	2	1	1	1	36	1	3	23	32	14	44	3	6	1	6		2	2	0	0	1	1	0	1	1	1	0	6	50	17	21	2	CAJAMARCA	0
FEMALE	NURSE	37	2	2	2	1	2	1	36	1	2	29	9	5	55	2	7	2	5		5	2	0	0	0	0	0	0	0	0	0	4	58	23	26	1	CAJAMARCA	2
MALE	DOCTOR	52	2	1	1	1	2	1	56	2	6	18	17	20	55	2	7	2	8		3	2	0	0	1	0	0	1	0	1	0	5	64	22	32	4	CAJAMARCA	2
MALE	DOCTOR	39	2	2	2	1	1	1	72	3	5	17	16	9	48	2	6	1	4		2	2	0	0	0	0	0	0	0	0	0	4	61	23	27	4	CAJAMARCA	0
FEMALE	NURSE	38	2	2	2	1	2	1	36	1	2	24	16	6	54	3	6	1	4		4	2	0	0	0	1	0	0	1	1	0	5	56	22	28	4	CAJAMARCA	2
FEMALE	NURSE	40	2	2	2	1	1	1	36	1	1	15	27	7	46	2	8	2	6		3	2	0	0	1	1	0	1	1	1	0	6	51	15	16	4	CAJAMARCA	0
FEMALE	NURSE	44	2	2	2	1	2	1	36	1	3	16	14	11	49	2	8	2	5		4	2	0	0	0	1	0	0	1	1	0	5	45	18	15	3	CAJAMARCA	2
FEMALE	NURSE	29	2	2	2	1	1	1	36	1	1	23	26	6	48	2	6	1	6		2	2	0	0	1	1	0	1	1	1	0	6	39	22	23	3	CAJAMARCA	0
MALE	DOCTOR	39	2	2	2	1	2	1	36	1	3	19	36	13	49	2	5	1	22		2	2	0	0	0	0	0	0	0	0	0	4	53	20	22	1	CAJAMARCA	0
FEMALE	NURSE	57	2	2	2	1	2	2	36	1	2	23	15	5	56	2	8	2	5		20	2	0	0	0	0	0	0	0	0	0	4	47	19	26	2	CAJAMARCA	0
FEMALE	DOCTOR	34	2	2	2	2	1	1	36	1	3	19	15	6	52	2	5	1	4		6	2	0	0	0	0	0	0	0	0	0	4	56	23	31	4	CAJAMARCA	0
FEMALE	NURSE	43	2	2	2	1	1	1	36	1	1	16	21	5	45	2	6	1	4		4	2	0	0	0	0	0	0	0	0	0	4	47	21	26	4	CAJAMARCA	0
MALE	DOCTOR	35	2	1	2	1	1	1	80	4	6	25	15	5	54	2	7	2	4		3	2	0	0	1	1	0	1	1	1	0	6	65	24	30	4	CAJAMARCA	0
FEMALE	NURSE	50	1	2	2	1	2	2	40	1	4	25	11	6	56	5	7	2	5		12	2	0	0	0	0	0	0	0	0	0	4	64	26	29	4	CAJAMARCA	1
FEMALE	DOCTOR	28	1	1	2	2	1	1	40	1	3	24	11	5	56	2	6	1	4		1	2	0	0	0	0	0	0	0	0	0	4	74	29	36	1	CAJAMARCA	0
FEMALE	NURSE	41	1	1	2	2	2	2	36	1	2	21	23	8	48	2	8	2	4		15	2	0	0	0	0	0	0	0	0	0	4	48	23	24	4	CAJAMARCA	0
FEMALE	NURSE	42	1	2	2	1	2	1	36	1	2	24	11	12	48	2	7	2	4		7	2	0	0	1	1	0	1	1	1	0	6	46	18	20	4	CAJAMARCA	0
FEMALE	NURSE	53	1	2	2	1	1	2	36	1	3	24	19	5	48	3	6	1	4		21	2	0	0	0	0	0	0	0	0	0	4	62	21	31	4	CAJAMARCA	0
MALE	DOCTOR	34	1	1	1	1	2	1	80	4	6	20	26	9	53	2	6	1	6		1	2	0	0	1	1	0	1	1	1	0	6	53	22	28	3	CAJAMARCA	0
FEMALE	NURSE	43	2	2	2	1	1	1	36	1	3	17	10	5	53	2	8	2	4		1	2	0	0	0	1	0	0	1	1	0	5	60	24	22	4	CAJAMARCA	3
MALE	DOCTOR	53	2	1	1	2	2	1	36	1	5	21	15	7	54	3	6	1	7		8	2	0	0	0	1	0	0	1	1	0	5	50	18	20	4	CAJAMARCA	0
FEMALE	DOCTOR	47	2	1	2	2	2	1	40	1	4	16	36	15	39	2	7	2	4		8	2	0	0	0	1	0	0	1	1	0	5	47	21	24	4	CAJAMARCA	0
FEMALE	NURSE	64	2	1	1	1	2	2	36	1	3	23	14	5	49	2	8	2	5		28	2	0	0	0	1	0	0	1	1	0	5	50	23	19	4	CAJAMARCA	0
FEMALE	NURSE	44	2	1	2	1	2	2	36	1	4	23	9	5	56	2	8	2	4		14	2	0	0	0	0	0	0	0	0	0	4	69	25	24	5	CAJAMARCA	2
MALE	DOCTOR	56	2	2	1	1	2	2	60	2	6	27	10	6	56	2	10	3	4		16	2	0	0	0	0	0	0	0	0	0	4	67	28	24	4	CAJAMARCA	2
MALE	DOCTOR	40	2	2	2	1	2	1	60	2	6	19	12	8	51	2	7	2	7		7	2	0	0	0	1	0	0	1	1	0	5	53	26	27	4	CAJAMARCA	0
FEMALE	NURSE	58	2	1	2	2	2	2	36	1	2	17	9	5	53	2	6	1	4		26	2	0	0	0	0	0	0	0	0	0	4	59	23	22	4	CAJAMARCA	0
FEMALE	NURSE	38	2	2	2	1	1	1	48	2	2	20	20	6	44	5	6	1	5		3	2	1	1	1	1	0	1	1	1	0	7	36	20	19	4	CAJAMARCA	2
MALE	DOCTOR	47	2	2	2	1	2	1	45	2	4	19	23	9	52	2	7	2	4		7	2	0	0	1	1	0	1	1	1	0	6	51	23	19	3	CAJAMARCA	2
FEMALE	NURSE	53	2	1	2	1	2	2	36	1	3	29	17	7	56	2	6	1	4		16	2	0	0	1	1	0	1	1	1	0	6	60	24	21	4	CAJAMARCA	0
MALE	DOCTOR	55	2	2	2	1	2	2	60	2	5	20	11	8	54	2	5	1	4		16	2	0	0	0	0	0	0	0	0	0	4	54	22	22	4	CAJAMARCA	2
FEMALE	NURSE	42	2	1	2	1	1	1	36	1	3	21	47	8	42	4	6	1	4	1	1	1	0	0	0	0	1	0	0	0	1	5	47	14	20	2	CAJAMARCA	0
FEMALE	DOCTOR	39	2	1	2	2	2	1	40	1	4	14	43	18	36	3	5	1	19	2	2	1	0	0	1	1	1	1	1	1	1	7	46	18	21	2	CAJAMARCA	0
MALE	DOCTOR	37	2	2	2	1	2	1	48	2	3	20	19	5	54	2	8	2	7		2	2	0	0	1	1	0	1	1	1	0	6	50	20	21	4	CAJAMARCA	0
FEMALE	NURSE	48	2	2	2	1	2	2	50	2	3	22	18	8	44	2	8	2	5		13	2	0	0	0	1	0	0	1	1	0	5	48	23	17	4	CAJAMARCA	3
FEMALE	NURSE	37	2	2	2	2	1	1	36	1	2	16	27	12	48	2	7	2	6		4	2	0	0	0	0	0	0	0	0	0	4	38	16	8	3	CAJAMARCA	5
MALE	DOCTOR	50	2	2	2	1	2	1	72	3	5	20	11	6	56	2	6	1	4		8	2	0	0	1	1	0	1	1	1	0	6	52	23	22	2	CAJAMARCA	2
FEMALE	DOCTOR	51	2	1	2	1	2	2	36	1	4	24	16	5	50	2	7	2	6		18	2	0	0	0	0	0	0	0	0	0	4	63	25	26	4	CAJAMARCA	1
FEMALE	NURSE	52	2	2	2	1	2	2	36	1	3	23	9	6	51	2	5	1	4		15	2	0	0	0	0	0	0	0	0	0	4	51	21	22	4	CAJAMARCA	0
FEMALE	NURSE	48	2	2	2	1	2	2	36	1	2	24	11	5	55	2	7	2	5		16	2	0	0	0	0	0	0	0	0	0	4	64	24	25	4	CAJAMARCA	0
FEMALE	NURSE	45	2	2	2	1	2	2	36	1	3	22	12	5	54	2	6	1	4		16	2	0	0	0	1	0	0	1	1	0	5	59	23	24	4	CAJAMARCA	0
MALE	DOCTOR	44	2	2	1	2	2	1	50	2	5	20	30	11	43	3	6	1	4		9	2	0	0	1	0	0	1	0	1	0	5	48	19	23	2	CAJAMARCA	1
FEMALE	NURSE	45	2	1	2	1	2	2	36	1	3	19	24	5	50	2	6	1	6	1	17	1	1	1	1	1	1	1	1	1	1	8	53	19	22	2	CAJAMARCA	0
MALE	DOCTOR	41	2	2	2	2	1	1	36	1	3	20	42	22	43	3	5	1	6		1	2	0	0	1	1	0	1	1	1	0	6	39	15	12	2	CAJAMARCA	0
FEMALE	NURSE	35	2	2	2	1	1	1	36	1	2	20	20	8	46	3	8	2	4		3	2	0	0	0	0	0	0	0	0	0	4	55	22	28	4	CAJAMARCA	3
MALE	DOCTOR	38	2	2	1	1	2	1	56	2	5	17	27	20	47	2	6	1	4		2	2	0	0	0	0	0	0	0	0	0	4	53	21	22	4	CAJAMARCA	0
MALE	DOCTOR	41	2	2	2	1	1	1	36	1	3	15	19	8	50	2	6	1	5		1	2	0	0	1	1	0	1	1	1	0	6	49	18	22	3	CAJAMARCA	0
FEMALE	NURSE	59	2	2	1	1	2	2	36	1	3	16	18	7	51	2	7	2	4		29	2	0	0	0	1	0	0	1	1	0	5	57	21	20	4	CAJAMARCA	0
MALE	DOCTOR	40	2	2	1	2	1	1	72	3	3	18	51	22	33	4	5	1	9		1	2	0	0	1	1	0	1	1	1	0	6	31	15	17	2	CAJAMARCA	0
MALE	DOCTOR	32	2	2	2	2	1	1	60	2	3	18	39	20	31	3	6	1	5		1	2	0	0	1	1	0	1	1	1	0	6	39	19	17	2	CAJAMARCA	0
FEMALE	NURSE	48	2	1	2	1	2	2	36	1	3	24	14	7	56	2	8	2	5		14	2	0	0	0	1	0	0	1	1	0	5	47	22	18	4	CAJAMARCA	0
FEMALE	NURSE	60	2	1	2	1	2	2	36	1	3	19	22	10	47	3	8	2	6		28	2	0	0	0	1	0	0	1	1	0	5	54	20	24	4	CAJAMARCA	3
FEMALE	DOCTOR	34	2	2	2	1	1	1	40	1	3	17	25	12	45	3	6	1	5		1	2	0	0	0	1	0	0	1	1	0	5	43	19	16	4	CAJAMARCA	0
MALE	DOCTOR	31	2	2	2	2	1	1	72	3	4	18	52	25	31	5	6	1	19		1	2	0	0	1	1	0	1	1	1	0	6	47	19	15	2	CAJAMARCA	0
FEMALE	NURSE	61	2	2	2	1	2	2	70	3	3	20	33	11	53	2	6	1	4		18	2	0	0	0	0	0	0	0	0	0	4	55	25	23	2	CAJAMARCA	2
FEMALE	NURSE	44	2	2	2	1	2	2	36	1	3	25	17	5	52	2	6	1	4		17	2	0	0	0	1	0	0	1	1	0	5	53	24	22	4	CAJAMARCA	0
FEMALE	DOCTOR	39	2	1	2	1	2	1	60	2	3	18	22	8	47	2	7	2	6		8	2	0	0	1	1	0	1	1	1	0	6	53	23	20	4	CAJAMARCA	3
FEMALE	NURSE	39	2	1	2	1	2	1	36	1	3	23	9	5	44	2	7	2	4		1	2	0	0	0	0	0	0	0	0	0	4	56	25	30	4	CAJAMARCA	0
MALE	DOCTOR	28	1	1	1	2	2	1	40	1	4	22	9	6	55	2	5	1	4		1	2	0	0	0	0	0	0	0	0	0	4	60	25	28	4	CAJAMARCA	0
FEMALE	NURSE	35	1	2	2	1	2	1	48	2	2	19	16	6	52	2	8	2	4		8	2	0	0	0	0	0	0	0	0	0	4	55	22	27	2	CAJAMARCA	0
MALE	NURSE	33	1	2	2	1	2	1	36	1	2	10	9	5	50	2	8	2	4		10	2	0	0	0	0	0	0	0	0	0	4	53	22	18	4	CAJAMARCA	0
FEMALE	NURSE	32	1	1	1	2	2	1	36	1	2	14	23	6	41	2	7	2	4		4	2	0	0	0	0	0	0	0	0	0	4	36	20	18	4	CAJAMARCA	0
MALE	NURSE	44	2	2	2	1	2	1	36	1	3	16	22	16	25	2	6	1	4		7	2	1	1	1	1	0	1	1	1	0	7	43	20	20	4	CAJAMARCA	0
MALE	NURSE	57	2	2	2	1	2	2	36	1	2	25	18	7	51	2	8	2	4		19	2	0	0	0	0	0	0	0	0	0	4	60	22	22	4	CAJAMARCA	0
FEMALE	NURSE	48	2	1	2	2	2	2	36	1	3	14	18	7	41	2	7	2	4		15	2	0	0	1	0	0	1	0	1	0	5	53	24	22	4	CAJAMARCA	0
MALE	NURSE	53	2	2	2	1	2	2	36	1	3	24	15	5	46	2	8	2	4		16	2	0	0	0	1	0	0	1	1	0	5	53	22	25	4	CAJAMARCA	0
MALE	DOCTOR	52	2	2	2	1	2	2	36	1	5	19	16	6	51	2	6	1	4		18	2	0	0	0	0	0	0	0	0	0	4	56	26	27	4	CAJAMARCA	0
MALE	NURSE	46	2	2	2	1	2	1	36	1	2	20	11	5	56	2	7	2	4		9	2	0	0	0	0	0	0	0	0	0	4	54	22	24	4	CAJAMARCA	2
MALE	DOCTOR	48	2	2	2	2	2	2	36	1	6	15	27	8	45	2	5	1	4		14	2	0	0	1	1	0	1	1	1	0	6	52	25	15	4	CAJAMARCA	2
FEMALE	NURSE	60	2	2	2	1	2	2	36	1	3	23	16	10	53	2	8	2	6		31	2	0	0	0	0	0	0	0	0	0	4	60	21	21	4	CAJAMARCA	0
MALE	DOCTOR	52	2	1	1	2	2	2	36	1	4	25	15	7	51	4	7	2	4	2	20	1	0	0	1	1	1	1	1	1	1	7	56	24	26	4	CAJAMARCA	0
MALE	DOCTOR	44	2	2	2	2	2	1	36	1	2	13	28	17	43	2	7	2	4		8	2	0	0	1	1	0	1	1	1	0	6	43	23	22	4	CAJAMARCA	0
MALE	DOCTOR	39	2	2	2	1	2	1	36	1	4	21	9	5	55	4	7	2	4		3	2	0	0	1	1	0	1	1	1	0	6	47	22	27	4	CAJAMARCA	0
FEMALE	NURSE	62	2	2	2	1	2	2	36	1	3	22	24	5	56	2	7	2	4		31	2	0	0	0	0	0	0	0	0	0	4	54	29	24	4	CAJAMARCA	0
MALE	NURSE	41	2	1	2	2	2	1	36	1	3	24	22	11	45	3	7	2	7		8	2	0	0	1	1	0	1	1	1	0	6	50	22	25	4	CAJAMARCA	2
FEMALE	NURSE	56	2	2	2	1	2	1	36	1	3	24	10	5	51	2	8	2	4		8	2	0	0	0	0	0	0	0	0	0	4	59	23	25	4	CAJAMARCA	2
FEMALE	NURSE	47	2	2	2	1	2	2	36	1	3	22	10	6	50	2	7	2	7		15	2	0	0	0	0	0	0	0	0	0	4	64	23	29	4	CAJAMARCA	0
MALE	NURSE	44	2	2	2	1	1	1	46	2	2	28	19	6	51	2	6	1	5		3	2	0	0	0	1	0	0	1	1	0	5	61	27	25	2	CAJAMARCA	0
MALE	DOCTOR	33	2	2	2	2	1	1	40	1	5	17	23	11	52	2	6	1	4		2	2	0	0	1	1	0	1	1	1	0	6	44	19	23	4	CAJAMARCA	0
MALE	NURSE	48	2	2	2	1	2	2	36	1	3	20	17	6	50	2	7	2	4		14	2	0	0	0	1	0	0	1	1	0	5	55	26	22	4	CAJAMARCA	0
MALE	DOCTOR	64	2	2	1	1	2	2	48	2	4	20	30	10	51	2	6	1	4		40	2	0	0	0	0	0	0	0	0	0	4	50	20	25	4	CAJAMARCA	2
MALE	DOCTOR	58	2	2	2	1	2	1	40	1	4	21	21	7	54	2	6	1	4		1	2	0	0	0	1	0	0	1	1	0	5	58	24	24	4	AMAZONAS	0
MALE	DOCTOR	62	2	2	2	1	2	2	36	1	4	23	15	7	54	2	8	2	4		16	2	0	0	0	1	0	0	1	1	0	5	55	25	33	4	CAJAMARCA	0
MALE	DOCTOR	34	2	2	2	2	2	1	36	1	4	17	17	5	54	2	6	1	6		2	2	0	0	0	0	0	0	0	0	0	4	64	22	28	4	CAJAMARCA	1
FEMALE	NURSE	39	2	2	2	1	2	1	36	1	4	19	20	5	53	2	7	2	4		3	2	0	0	0	0	0	0	0	0	0	4	51	18	21	2	CAJAMARCA	0
FEMALE	NURSE	46	2	2	2	1	2	2	36	1	3	16	18	5	46	3	6	1	11		15	2	0	0	0	1	0	0	1	1	0	5	49	23	18	2	CAJAMARCA	4
FEMALE	NURSE	39	2	2	2	1	2	1	36	1	2	20	29	11	45	4	6	1	17		1	2	0	0	1	1	0	1	1	1	0	6	52	20	17	5	CAJAMARCA	0
FEMALE	NURSE	45	2	2	2	1	2	2	36	1	3	24	19	7	52	2	7	2	4		14	2	0	0	1	0	0	1	0	1	0	5	57	20	21	5	CAJAMARCA	0
FEMALE	NURSE	44	2	2	2	2	2	2	36	1	3	21	11	13	47	2	7	2	4		18	2	0	0	0	1	0	0	1	1	0	5	43	22	19	4	CAJAMARCA	0
FEMALE	NURSE	60	2	1	2	1	2	1	36	1	3	23	9	5	56	2	8	2	4		7	2	0	0	0	0	0	0	0	0	0	4	64	23	31	1	CAJAMARCA	0
FEMALE	NURSE	45	2	2	2	1	2	2	36	1	3	18	17	5	49	2	7	2	7		20	2	0	0	0	1	0	0	1	1	0	5	45	18	13	4	CAJAMARCA	0
MALE	DOCTOR	44	2	2	2	1	2	1	75	3	6	22	9	5	53	2	8	2	4		8	2	0	0	0	0	0	0	0	0	0	4	58	21	22	2	CAJAMARCA	2
MALE	DOCTOR	50	2	2	2	1	2	2	72	3	4	17	15	13	50	2	6	1	5		17	2	0	0	0	0	0	0	0	0	0	4	44	18	16	1	CAJAMARCA	2
MALE	DOCTOR	45	2	2	1	1	2	1	50	2	3	14	28	24	48	3	6	1	12		2	2	0	0	1	1	0	1	1	1	0	6	44	21	20	4	CAJAMARCA	0
FEMALE	NURSE	28	1	2	2	1	1	1	36	1	2	20	32	7	43	5	8	2	7		3	2	0	0	0	0	0	0	0	0	0	4	52	23	24	4	CAJAMARCA	0
FEMALE	NURSE	27	1	1	2	1	1	1	36	1	2	18	12	5	56	2	6	1	4		2	2	0	0	0	0	0	0	0	0	0	4	48	23	26	4	CAJAMARCA	0
FEMALE	DOCTOR	35	1	2	1	1	1	1	36	1	3	22	20	8	51	3	6	1	6		1	2	0	0	0	0	0	0	0	0	0	4	61	24	32	2	CAJAMARCA	0
MALE	DOCTOR	35	1	2	2	1	2	1	36	1	3	11	34	6	49	2	8	2	5		6	2	0	0	1	0	0	1	0	1	0	5	56	23	20	5	CAJAMARCA	0
FEMALE	NURSE	34	1	1	2	1	2	1	36	1	2	20	24	5	45	2	8	2	4		6	2	0	0	0	0	0	0	0	0	0	4	58	22	27	4	CAJAMARCA	1
FEMALE	NURSE	33	1	2	2	1	1	1	36	1	2	23	16	5	51	2	6	1	4		2	2	0	0	0	0	0	0	0	0	0	4	62	23	30	5	CAJAMARCA	0
FEMALE	NURSE	33	1	2	2	1	2	1	36	1	2	22	21	10	50	2	7	2	7		6	2	0	0	0	0	0	0	0	0	0	4	47	20	19	4	CAJAMARCA	0
FEMALE	NURSE	43	1	2	2	1	2	1	36	1	2	24	10	5	56	2	8	2	6		3	2	0	0	0	0	0	0	0	0	0	4	61	25	17	4	CALLAO	0
FEMALE	NURSE	50	1	2	2	1	2	1	36	1	2	20	33	8	46	3	6	1	16		2	2	0	0	0	1	0	0	1	1	0	5	34	14	16	4	LIMA	2
FEMALE	NURSE	52	1	2	2	1	2	1	52	2	5	13	35	5	50	2	7	2	4		8	2	0	0	1	0	0	1	0	1	0	5	45	24	18	4	LIMA	4
MALE	DOCTOR	64	1	1	2	1	2	1	50	2	5	22	13	8	45	2	6	1	4		10	2	0	0	0	0	0	0	0	0	0	4	62	24	27	4	LIMA	3
MALE	DOCTOR	31	1	2	2	1	1	1	50	2	3	20	27	8	52	2	6	1	5		1	2	0	0	0	0	0	0	0	0	0	4	49	20	26	2	LIMA	0
FEMALE	NURSE	56	1	1	2	1	2	1	36	1	2	20	13	6	55	2	5	1	4		10	2	0	0	0	0	0	0	0	0	0	4	59	23	29	4	LIMA	2
FEMALE	DOCTOR	26	1	1	2	1	1	1	40	1	2	17	14	8	53	2	6	1	5		2	2	0	0	0	1	0	0	1	1	0	5	47	22	19	3	LIMA	0
MALE	DOCTOR	30	1	2	2	2	2	1	40	1	3	23	36	11	37	3	5	1	6		1	2	0	0	0	0	0	0	0	0	0	4	41	14	23	1	LIMA	0
FEMALE	NURSE	44	3	1	2	1	2	2	36	1	3	16	23	6	50	2	7	2	4		14	2	0	0	0	0	0	0	0	0	0	4	51	21	17	4	LIMA	0
MALE	DOCTOR	39	3	2	2	1	2	1	48	2	3	19	17	5	48	2	6	1	4		2	2	0	0	0	0	0	0	0	0	0	4	49	18	16	3	LIMA	0
FEMALE	NURSE	54	3	2	2	1	2	2	40	1	4	29	19	12	56	2	5	1	5		31	2	0	0	0	0	0	0	0	0	0	4	53	21	30	3	CALLAO	5
FEMALE	NURSE	67	3	1	2	1	2	2	36	1	3	27	20	5	56	2	9	2	4		45	2	0	0	0	0	0	0	0	0	0	4	72	16	33	4	LIMA	0
MALE	DOCTOR	64	3	2	2	1	2	2	40	1	3	15	26	10	51	2	6	1	6		30	2	0	0	0	0	0	0	0	0	0	4	52	16	24	2	LIMA	2
FEMALE	DOCTOR	30	3	1	1	1	1	1	48	2	3	21	15	7	56	2	8	2	4		2	2	0	0	0	0	0	0	0	0	0	4	49	20	22	4	LIMA	0
MALE	DOCTOR	31	3	1	1	1	1	1	48	2	3	24	15	15	54	2	6	1	7		2	2	0	0	0	0	0	0	0	0	0	4	49	18	20	4	LIMA	0
FEMALE	NURSE	44	3	2	2	1	2	2	36	1	2	23	11	9	56	2	8	2	4		14	2	0	0	0	1	0	0	1	1	0	5	47	19	20	4	LIMA	1
FEMALE	NURSE	49	3	2	2	1	2	2	36	1	2	21	12	7	51	2	6	1	4		20	2	1	1	0	1	0	0	1	1	0	6	50	22	25	4	CALLAO	0
MALE	DOCTOR	49	3	2	2	1	2	2	40	1	3	26	18	8	50	2	6	1	4		20	2	0	0	0	1	0	0	1	1	0	5	50	20	15	2	CALLAO	2
FEMALE	DOCTOR	42	3	1	2	1	2	2	40	1	4	20	16	7	51	2	8	2	4		13	2	0	0	0	0	0	0	0	0	0	4	52	23	19	4	LIMA	0
MALE	DOCTOR	46	3	2	2	1	2	1	36	1	4	27	10	6	56	2	6	1	4		8	2	0	0	0	1	0	0	1	1	0	5	56	22	19	4	LIMA	0
FEMALE	DOCTOR	45	3	1	2	1	2	1	96	4	3	19	21	6	46	2	6	1	4		2	2	0	0	1	1	0	1	1	1	0	6	51	22	21	2	LIMA	2
FEMALE	NURSE	39	3	1	1	2	1	1	36	1	2	23	15	7	56	2	8	2	4		1	2	0	0	0	0	0	0	0	0	0	4	63	23	31	4	CALLAO	2
MALE	DOCTOR	37	3	1	1	1	1	1	56	2	4	24	9	5	56	2	6	1	4		2	2	0	0	0	0	0	0	0	0	0	4	61	21	32	4	LIMA	0
FEMALE	NURSE	57	3	2	2	1	2	2	40	1	3	20	11	5	55	2	6	1	4		31	2	0	0	0	0	0	0	0	0	0	4	58	22	23	4	CALLAO	3
FEMALE	NURSE	55	3	2	2	1	2	1	40	1	2	18	42	12	51	4	6	1	8		5	2	0	0	0	0	0	0	0	0	0	4	47	18	22	3	CALLAO	2
MALE	DOCTOR	67	3	2	2	1	2	2	40	1	3	18	28	5	56	2	7	2	4		35	2	0	0	0	0	0	0	0	0	0	4	40	17	17	4	LIMA	3
FEMALE	NURSE	50	3	2	2	1	2	2	36	1	2	23	11	8	51	2	8	2	4		20	2	0	0	0	0	0	0	0	0	0	4	55	21	21	4	LIMA	0
FEMALE	NURSE	38	3	1	1	2	1	1	36	1	2	22	10	6	51	2	8	2	4		3	2	0	0	0	0	0	0	0	0	0	4	51	21	23	4	CALLAO	2
MALE	DOCTOR	36	3	1	2	2	1	1	48	2	2	22	10	5	56	2	5	1	4		2	2	0	0	0	1	0	0	1	1	0	5	52	23	25	4	LIMA	0
MALE	DOCTOR	30	3	1	2	2	1	1	48	2	3	24	11	7	54	2	6	1	4		2	2	0	0	0	1	0	0	1	1	0	5	58	24	25	4	LIMA	0
FEMALE	NURSE	53	3	2	1	1	2	1	36	1	2	23	12	5	56	2	8	2	4		6	2	0	0	0	0	0	0	0	0	0	4	66	25	31	5	CALLAO	3
MALE	NURSE	58	3	2	2	1	2	2	60	2	3	27	12	5	51	2	6	1	4		23	2	0	0	0	0	0	0	0	0	0	4	71	26	35	5	LIMA	5
MALE	DOCTOR	53	3	2	2	1	2	2	60	2	5	15	13	5	50	2	6	1	4		20	2	1	1	1	1	0	1	1	1	0	7	52	23	17	3	LIMA	2
MALE	DOCTOR	30	3	2	2	2	1	1	70	3	4	20	47	13	30	4	5	1	11		1	2	0	0	0	0	0	0	0	0	0	4	31	15	14	3	LIMA	0
MALE	DOCTOR	59	3	2	2	1	2	2	40	1	5	23	10	11	56	2	8	2	4		18	2	0	0	0	0	0	0	0	0	0	4	50	22	20	4	LIMA	3
FEMALE	NURSE	49	3	2	2	1	2	2	40	1	3	23	10	5	51	2	7	2	5		22	2	0	0	0	0	0	0	0	0	0	4	52	21	20	4	CALLAO	1
MALE	DOCTOR	65	3	1	2	1	2	2	40	1	3	15	35	6	43	4	7	2	9		15	2	1	1	0	0	0	0	0	0	0	5	34	13	10	2	CALLAO	0
MALE	DOCTOR	63	3	2	2	1	2	2	78	3	3	20	24	9	50	2	5	1	4		25	2	0	0	1	1	0	1	1	1	0	6	61	25	26	4	LIMA	0
FEMALE	NURSE	60	3	1	2	2	2	2	36	1	3	22	13	5	51	2	8	2	6		35	2	0	0	1	1	0	1	1	1	0	6	48	20	15	4	LIMA	0
FEMALE	NURSE	52	3	1	2	1	2	2	36	1	2	17	14	5	54	2	6	1	7		21	2	0	0	1	1	0	1	1	1	0	6	57	24	25	4	CALLAO	0
FEMALE	NURSE	52	3	2	2	1	2	2	40	1	3	22	11	6	52	2	8	2	4		25	2	0	0	0	0	0	0	0	0	0	4	41	19	18	3	CALLAO	0
FEMALE	NURSE	41	3	1	2	1	2	2	42	2	2	20	32	9	40	3	8	2	8		14	2	0	0	1	1	0	1	1	1	0	6	37	21	13	4	LIMA	0
MALE	DOCTOR	63	3	2	2	1	2	2	36	1	3	18	11	8	50	2	5	1	6		30	2	0	0	0	0	0	0	0	0	0	4	46	24	12	4	CALLAO	2
MALE	NURSE	43	3	2	2	1	2	1	96	4	3	22	34	5	39	2	5	1	6		9	2	0	0	0	0	0	0	0	0	0	4	41	19	18	2	CALLAO	0
FEMALE	DOCTOR	45	3	1	2	2	1	1	46	2	4	20	10	7	51	2	6	1	4		4	2	0	0	0	0	0	0	0	0	0	4	48	22	19	4	LIMA	0
MALE	DOCTOR	51	3	2	2	2	2	2	60	2	5	21	16	7	56	2	6	1	4		21	2	0	0	0	0	0	0	0	0	0	4	46	22	16	3	LIMA	0
FEMALE	NURSE	39	3	1	2	2	1	1	40	1	3	26	10	6	56	2	6	1	4		2	2	0	0	0	0	0	0	0	0	0	4	45	22	26	4	CALLAO	0
MALE	DOCTOR	57	3	2	2	1	2	2	46	2	5	19	10	5	56	2	8	2	4		25	2	0	0	0	0	0	0	0	0	0	4	50	22	23	4	LIMA	2
MALE	DOCTOR	53	3	2	2	1	2	2	48	2	5	19	12	5	56	2	7	2	4		21	2	0	0	0	0	0	0	0	0	0	4	49	21	18	4	LIMA	0
FEMALE	NURSE	38	3	2	2	1	2	1	36	1	2	20	14	5	55	2	8	2	4		10	2	0	0	1	1	0	1	1	1	0	6	38	18	19	2	LIMA	0
FEMALE	NURSE	66	3	1	2	2	2	2	36	1	2	26	14	5	56	2	7	2	4		16	2	1	1	0	1	0	0	1	1	0	6	59	16	22	4	CALLAO	3
FEMALE	NURSE	28	3	1	2	2	1	1	36	1	2	22	9	5	56	2	8	2	4		3	2	0	0	0	0	0	0	0	0	0	4	48	21	19	4	CALLAO	1
MALE	DOCTOR	30	3	1	1	1	1	1	60	2	5	18	25	17	51	2	8	2	4		5	2	1	1	1	1	0	1	1	1	0	7	52	17	19	1	LIMA	0
FEMALE	NURSE	38	3	1	2	2	2	2	36	1	2	24	21	7	48	2	6	1	11		14	2	1	1	1	1	0	1	1	1	0	7	44	19	24	4	CALLAO	0
FEMALE	NURSE	57	3	2	2	1	2	2	36	1	3	18	14	6	51	2	6	1	4		22	2	0	0	1	1	0	1	1	1	0	6	54	24	22	4	UCAYALI	0
FEMALE	NURSE	59	3	2	2	1	2	2	48	2	3	25	18	11	52	2	5	1	4		23	2	0	0	1	1	0	1	1	1	0	6	55	25	24	4	LIMA	2
FEMALE	NURSE	56	3	1	2	2	2	1	36	1	2	24	13	5	45	2	5	1	4		7	2	0	0	1	1	0	1	1	1	0	6	55	20	24	4	LIMA	1
FEMALE	DOCTOR	31	3	2	2	1	1	1	51	2	5	22	21	12	48	2	6	1	5		3	2	0	0	1	1	0	1	1	1	0	6	52	23	24	4	LIMA	0
MALE	DOCTOR	26	3	1	2	1	1	1	36	1	3	19	42	21	43	3	4	1	23		1	2	0	0	1	1	0	1	1	1	0	6	45	17	17	2	LIMA	0
MALE	DOCTOR	55	3	2	2	1	2	2	80	4	5	30	34	6	55	2	8	2	8		28	2	0	0	1	1	0	1	1	1	0	6	47	18	24	2	CALLAO	2
MALE	DOCTOR	60	3	2	2	1	2	2	36	1	3	30	37	15	46	6	5	1	8		30	2	0	0	0	1	0	0	1	1	0	5	42	22	20	4	CALLAO	2
FEMALE	NURSE	47	3	2	2	1	2	2	40	1	3	15	11	6	53	3	6	1	9		25	2	0	0	0	1	0	0	1	1	0	5	55	23	23	4	ICA	0
FEMALE	NURSE	59	3	2	2	2	2	2	42	2	2	15	33	9	49	2	6	1	19		34	2	0	0	1	0	0	1	0	1	0	5	43	17	16	4	LIMA	3
FEMALE	DOCTOR	36	3	2	2	1	1	1	42	2	5	26	26	16	53	2	6	1	6		2	2	1	1	1	1	0	1	1	1	0	7	57	23	20	3	CALLAO	0
FEMALE	NURSE	52	3	2	2	1	2	2	36	1	3	23	14	5	51	2	8	2	7		19	2	0	0	0	0	0	0	0	0	0	4	62	21	22	5	LIMA	0
FEMALE	NURSE	58	3	2	2	1	2	2	46	2	3	23	22	7	40	2	8	2	13		32	2	0	0	0	0	0	0	0	0	0	4	55	22	24	4	CALLAO	3
FEMALE	NURSE	50	3	2	2	1	2	2	56	2	4	21	28	7	49	2	6	1	7		25	2	0	0	1	0	0	1	0	1	0	5	53	20	18	4	LIMA	5
FEMALE	NURSE	60	3	1	2	1	2	2	41	2	3	28	33	7	55	2	5	1	7		27	2	0	0	0	0	0	0	0	0	0	4	65	25	32	4	LIMA	6
MALE	DOCTOR	38	3	1	2	1	1	1	45	2	3	20	38	15	43	4	6	1	5		1	2	0	0	0	0	0	0	0	0	0	4	54	21	24	5	CALLAO	0
MALE	DOCTOR	37	3	1	1	1	1	1	60	2	5	21	27	17	46	4	6	1	4		2	2	1	1	1	1	0	1	1	1	0	7	39	20	13	2	CALLAO	0
MALE	DOCTOR	31	3	2	2	1	1	1	50	2	5	21	20	9	50	2	6	1	5		2	2	0	0	1	1	0	1	1	1	0	6	48	21	19	4	LIMA	0
FEMALE	DOCTOR	54	3	1	2	2	2	2	60	2	5	19	17	5	53	2	8	2	4		20	2	0	0	0	0	0	0	0	0	0	4	26	26	8	4	LIMA	3
MALE	DOCTOR	63	3	2	2	1	2	2	74	3	6	19	13	5	56	2	6	1	4		36	2	0	0	0	0	0	0	0	0	0	4	60	27	26	4	LIMA	0
FEMALE	NURSE	30	3	2	2	1	1	1	72	3	2	22	14	5	55	2	8	2	4		6	2	0	0	0	1	0	0	1	1	0	5	59	23	23	1	LIMA	0
FEMALE	NURSE	51	3	2	2	1	2	2	36	1	2	25	30	8	48	2	6	1	6		21	2	0	0	0	0	0	0	0	0	0	4	56	23	18	4	LIMA	2
FEMALE	NURSE	65	3	1	2	2	2	2	54	2	2	28	17	8	56	2	8	2	4		33	2	0	0	1	1	0	1	1	1	0	6	65	24	30	4	CALLAO	2
MALE	DOCTOR	49	3	2	2	1	2	2	39	1	5	17	29	9	38	3	7	2	8		16	2	0	0	0	0	0	0	0	0	0	4	50	19	20	4	LIMA	2
FEMALE	NURSE	49	3	2	2	1	2	2	41	2	3	21	26	10	52	2	8	2	6		23	2	1	1	1	1	0	1	1	1	0	7	46	23	29	5	CALLAO	1
FEMALE	DOCTOR	64	3	2	2	2	2	2	40	1	3	18	44	6	50	3	6	1	11		30	2	0	0	0	0	0	0	0	0	0	4	45	24	21	2	LIMA	3
MALE	DOCTOR	36	3	1	2	1	1	1	50	2	4	24	14	7	56	2	6	1	4		3	2	0	0	1	0	0	1	0	1	0	5	53	25	18	4	LIMA	0
FEMALE	DOCTOR	29	3	1	2	1	1	1	36	1	4	21	21	7	49	2	8	2	4		3	2	0	0	0	0	0	0	0	0	0	4	60	21	22	4	LIMA	0
MALE	DOCTOR	66	3	2	2	2	2	2	40	1	4	24	13	5	56	2	6	1	4		33	2	0	0	0	0	0	0	0	0	0	4	66	25	25	4	LIMA	2
FEMALE	DOCTOR	32	3	1	2	1	1	1	80	4	5	27	14	7	55	2	6	1	4		3	2	0	0	1	0	0	1	0	1	0	5	60	21	28	3	LIMA	0
FEMALE	NURSE	54	3	1	2	1	2	2	45	2	3	25	26	10	49	3	6	1	7		25	2	0	0	0	1	0	0	1	1	0	5	47	19	17	3	LIMA	3
FEMALE	NURSE	52	3	2	2	1	2	2	48	2	3	29	11	5	51	2	8	2	4		26	2	0	0	0	0	0	0	0	0	0	4	62	27	30	4	CALLAO	5
MALE	DOCTOR	34	3	2	2	1	2	1	75	3	6	15	36	17	43	2	5	1	8		5	2	0	0	1	1	0	1	1	1	0	6	55	23	24	3	LIMA	2
FEMALE	NURSE	59	3	2	2	2	2	2	41	2	3	23	13	6	56	2	7	2	5		32	2	0	0	0	0	0	0	0	0	0	4	38	15	17	5	LIMA	3
MALE	NURSE	24	3	1	2	1	1	1	36	1	2	27	14	11	53	2	8	2	12		1	2	0	0	0	1	0	0	1	1	0	5	58	23	22	5	LIMA	0
MALE	DOCTOR	56	3	2	2	1	2	2	70	3	5	27	13	7	55	2	7	2	4		25	2	1	1	1	1	0	1	1	1	0	7	53	24	29	3	LIMA	0
MALE	DOCTOR	64	3	2	2	1	2	2	68	3	5	22	21	8	56	2	6	1	4		29	2	0	0	0	0	0	0	0	0	0	4	54	21	26	2	CALLAO	2
FEMALE	NURSE	64	3	1	2	2	2	2	36	1	2	15	16	14	44	2	8	2	10		26	2	0	0	1	1	0	1	1	1	0	6	41	21	12	5	CALLAO	0
FEMALE	NURSE	45	3	2	2	1	2	2	72	3	4	18	11	6	55	3	5	1	6		19	2	0	0	0	0	0	0	0	0	0	4	43	26	14	4	LIMA	5
FEMALE	NURSE	63	3	2	2	1	2	2	36	1	2	17	12	11	50	2	8	2	5		30	2	0	0	1	1	0	1	1	1	0	6	57	23	25	3	LIMA	0
MALE	DOCTOR	42	3	1	2	1	2	1	70	3	4	19	19	8	51	2	5	1	4		7	2	0	0	1	1	0	1	1	1	0	6	57	24	21	5	LIMA	0
MALE	DOCTOR	38	3	1	1	2	1	1	50	2	6	19	12	10	56	2	8	2	5		1	2	0	0	1	1	0	1	1	1	0	6	43	24	19	5	CALLAO	0
FEMALE	NURSE	57	3	2	2	2	2	2	36	1	2	23	26	9	41	2	8	2	5		32	2	0	0	1	1	0	1	1	1	0	6	56	22	24	4	LIMA	0
FEMALE	NURSE	56	3	2	2	2	2	2	54	2	3	25	13	5	55	2	7	2	4		30	2	0	0	0	0	0	0	0	0	0	4	56	24	20	4	LIMA	6
FEMALE	NURSE	44	3	2	2	2	2	2	36	1	2	17	13	10	50	2	6	1	6		11	2	0	0	0	0	0	0	0	0	0	4	53	23	23	2	LIMA	0
FEMALE	NURSE	40	3	1	2	1	2	1	36	1	2	18	13	5	56	2	8	2	5		2	2	0	0	0	1	0	0	1	1	0	5	58	19	31	4	LIMA	2
MALE	DOCTOR	29	3	1	2	2	2	1	60	2	3	19	28	19	47	2	6	1	5	1	2	1	1	1	1	1	1	1	1	1	1	8	51	22	22	3	LIMA	0
FEMALE	DOCTOR	29	3	1	1	1	2	1	36	1	3	21	25	12	47	4	4	1	10		2	2	0	0	1	1	0	1	1	1	0	6	50	17	17	3	LIMA	0
FEMALE	DOCTOR	44	3	1	2	1	2	2	90	4	5	22	43	18	46	3	5	1	5		13	2	0	0	1	1	0	1	1	1	0	6	52	21	18	1	LIMA	2
FEMALE	DOCTOR	38	3	2	2	1	2	1	40	1	3	19	41	17	47	5	5	1	20		4	2	0	0	1	1	0	1	1	1	0	6	42	19	10	2	LIMA	0
FEMALE	NURSE	36	3	2	2	1	2	1	36	1	3	28	12	6	51	2	6	1	4		8	2	0	0	0	0	0	0	0	0	0	4	46	16	19	5	LIMA	0
MALE	DOCTOR	27	3	1	1	1	1	1	48	2	4	24	43	22	28	2	6	1	6		2	2	1	1	1	1	0	1	1	1	0	7	45	18	19	2	LIMA	0
FEMALE	NURSE	37	3	1	2	1	1	1	36	1	2	17	13	5	48	2	6	1	5		2	2	1	1	0	1	0	0	1	1	0	6	50	19	19	4	LIMA	0
FEMALE	DOCTOR	52	3	2	2	1	2	2	39	1	4	21	20	6	48	2	6	1	7		20	2	0	0	1	1	0	1	1	1	0	6	60	22	28	3	LIMA	2
MALE	DOCTOR	29	3	1	1	1	1	1	48	2	3	21	28	15	44	2	5	1	4		2	2	0	0	1	0	0	1	0	1	0	5	53	21	15	1	LIMA	0
MALE	NURSE	30	3	2	2	2	1	1	40	1	3	21	16	5	51	2	6	1	4		2	2	0	0	0	0	0	0	0	0	0	4	58	21	21	4	CALLAO	0
FEMALE	NURSE	39	3	2	2	2	2	2	48	2	2	21	15	7	39	2	6	1	7		13	2	0	0	1	1	0	1	1	1	0	6	44	17	19	4	LIMA	0
FEMALE	DOCTOR	33	3	2	2	2	1	1	36	1	3	21	22	6	53	2	5	1	4		3	2	0	0	0	0	0	0	0	0	0	4	52	20	24	4	LIMA	0
FEMALE	NURSE	63	3	1	2	1	2	2	50	2	3	22	31	7	46	4	7	2	6		30	2	0	0	1	1	0	1	1	1	0	6	48	21	25	4	CALLAO	2
MALE	NURSE	30	3	1	1	1	1	1	72	3	3	19	26	14	53	2	6	1	4		2	2	0	0	1	0	0	1	0	1	0	5	47	18	23	3	LIMA	0
FEMALE	NURSE	31	3	1	2	1	1	1	48	2	2	15	22	17	48	2	8	2	5		6	2	0	0	0	1	0	0	1	1	0	5	43	21	20	4	LIMA	0
FEMALE	NURSE	35	3	2	2	1	1	1	60	2	2	17	23	10	54	3	8	2	4		2	2	0	0	1	1	0	1	1	1	0	6	38	20	14	2	LIMA	1
FEMALE	NURSE	50	3	1	2	2	2	2	54	2	3	18	59	31	17	6	7	2	14		21	2	1	1	0	1	0	0	1	1	0	6	45	16	8	4	CALLAO	2
FEMALE	NURSE	49	3	2	2	2	1	1	36	1	2	20	20	9	47	3	5	1	6		1	2	0	0	0	0	0	0	0	0	0	4	41	17	15	1	LIMA	0
FEMALE	DOCTOR	53	3	2	2	1	2	1	58	2	4	18	27	11	47	3	6	1	5		10	2	0	0	0	0	0	0	0	0	0	4	44	22	16	4	CALLAO	2
FEMALE	NURSE	30	3	1	2	2	1	1	36	1	2	18	19	6	46	2	8	2	7		2	2	0	0	1	1	0	1	1	1	0	6	45	20	17	4	LIMA	0
MALE	DOCTOR	33	3	1	1	1	2	1	36	1	3	18	25	19	44	2	6	1	8		3	2	0	0	1	1	0	1	1	1	0	6	45	19	8	2	LIMA	0
FEMALE	DOCTOR	51	3	1	2	1	2	2	36	1	4	25	32	17	49	2	6	1	4		18	2	1	1	0	0	0	0	0	0	0	5	39	20	20	4	LIMA	2
MALE	DOCTOR	31	3	1	1	1	1	1	51	2	4	21	24	21	46	2	6	1	4		2	2	0	0	1	1	0	1	1	1	0	6	50	20	22	2	CALLAO	0
FEMALE	NURSE	52	3	2	2	2	2	2	44	2	3	25	33	9	56	2	6	1	7		23	2	0	0	0	0	0	0	0	0	0	4	51	26	16	4	LIMA	2
FEMALE	NURSE	32	3	1	1	1	1	1	72	3	3	18	19	7	56	2	8	2	4		4	2	0	0	0	0	0	0	0	0	0	4	56	23	24	4	LIMA	2
FEMALE	NURSE	27	3	2	2	2	1	1	36	1	2	21	39	13	48	2	8	2	4		2	2	0	0	1	0	0	1	0	1	0	5	52	23	20	3	LIMA	0
FEMALE	NURSE	39	3	2	2	1	2	1	50	2	2	25	17	6	55	2	5	1	4		3	2	0	0	1	1	0	1	1	1	0	6	49	19	21	2	CALLAO	0
MALE	DOCTOR	35	3	2	2	1	1	1	70	3	6	17	34	16	46	2	6	1	8		1	2	0	0	1	1	0	1	1	1	0	6	51	21	20	2	LIMA	0
MALE	DOCTOR	36	3	2	2	1	1	1	36	1	3	21	44	21	43	6	5	1	7		1	2	1	1	1	1	0	1	1	1	0	7	42	18	12	2	LIMA	0
MALE	DOCTOR	30	3	1	2	2	1	1	36	1	3	17	37	16	42	3	6	1	5		1	2	0	0	1	1	0	1	1	1	0	6	33	18	12	1	LIMA	0
FEMALE	DOCTOR	39	3	2	2	2	1	1	48	2	3	15	22	8	52	2	5	1	10		2	2	0	0	1	1	0	1	1	1	0	6	38	19	18	1	LIMA	0
FEMALE	NURSE	38	3	2	2	1	2	2	36	1	3	20	12	7	55	2	8	2	4		14	2	1	1	1	1	0	1	1	1	0	7	45	19	16	4	LIMA	0
FEMALE	NURSE	47	3	2	2	1	2	2	46	2	2	22	14	10	44	2	6	1	7		19	2	0	0	1	1	0	1	1	1	0	6	46	18	18	4	CALLAO	2
FEMALE	NURSE	51	3	1	2	1	2	2	56	2	3	23	16	6	54	3	6	1	7		25	2	1	1	1	1	0	1	1	1	0	7	39	19	12	4	CALLAO	3
FEMALE	DOCTOR	53	3	1	2	1	2	2	36	1	3	18	16	6	49	2	6	1	6		12	2	0	0	0	0	0	0	0	0	0	4	54	25	18	5	LIMA	2
MALE	DOCTOR	29	3	1	1	2	2	1	56	2	5	19	15	11	48	3	8	2	5		2	2	0	0	1	1	0	1	1	1	0	6	62	24	21	4	LIMA	0
MALE	DOCTOR	30	3	1	2	2	2	1	36	1	3	17	53	23	46	3	6	1	12		3	2	1	1	1	1	0	1	1	1	0	7	27	15	10	3	LIMA	2
FEMALE	NURSE	46	3	1	2	1	2	2	48	2	2	18	27	9	35	4	8	2	7		19	2	0	0	1	0	0	1	0	1	0	5	36	23	15	4	CALLAO	0
FEMALE	NURSE	62	3	2	2	2	2	2	48	2	2	20	15	7	50	3	7	2	4		22	2	0	0	1	0	0	1	0	1	0	5	46	23	25	3	CALLAO	0
MALE	DOCTOR	31	3	1	1	2	1	1	41	2	4	16	56	22	34	5	5	1	8		2	2	1	1	1	1	0	1	1	1	0	7	26	16	8	1	LIMA	0
FEMALE	DOCTOR	29	3	1	1	2	1	1	60	2	3	20	47	20	38	6	5	1	6		2	2	0	0	1	1	0	1	1	1	0	6	46	19	24	4	CALLAO	1
MALE	DOCTOR	46	3	1	2	1	1	1	60	2	3	19	11	6	51	2	7	2	4		6	2	0	0	1	1	0	1	1	1	0	6	33	19	23	4	LIMA	0
MALE	DOCTOR	33	3	1	2	2	2	1	60	2	4	17	33	17	50	3	6	1	7		2	2	1	1	0	1	0	0	1	1	0	6	44	18	11	1	LIMA	0
MALE	DOCTOR	31	3	1	1	2	1	1	60	2	5	15	43	27	40	4	6	1	10		2	2	1	1	1	1	0	1	1	1	0	7	33	16	10	1	LIMA	1
FEMALE	NURSE	53	1	2	2	1	2	2	36	1	4	26	12	11	55	2	5	1	4		17	2	0	0	1	0	0	1	0	1	0	5	67	24	29	1	LIMA	0
FEMALE	NURSE	27	1	1	2	1	1	1	48	2	2	21	12	7	51	2	8	2	4		1	2	0	0	0	0	0	0	0	0	0	4	45	20	19	4	LIMA	0
FEMALE	NURSE	41	1	1	2	1	2	1	42	2	3	18	9	8	56	2	7	2	4		8	2	0	0	0	1	0	0	1	1	0	5	56	24	28	5	LIMA	0
MALE	DOCTOR	45	1	2	2	2	2	1	56	2	5	21	14	7	50	2	7	2	4		10	2	0	0	0	0	0	0	0	0	0	4	44	21	18	4	LIMA	0
FEMALE	DOCTOR	39	1	2	2	2	1	1	72	3	5	19	48	19	42	4	6	1	5		3	2	1	1	1	1	0	1	1	1	0	7	39	18	15	1	CALLAO	1
FEMALE	NURSE	42	1	2	2	1	2	2	36	1	3	21	21	7	47	2	7	2	5		15	2	0	0	0	1	0	0	1	1	0	5	58	22	25	4	LIMA	0
FEMALE	NURSE	42	1	2	2	1	2	1	36	1	3	25	24	12	42	3	5	1	5		8	2	0	0	0	1	0	0	1	1	0	5	54	20	20	4	LIMA	0
FEMALE	NURSE	44	1	2	2	1	2	2	43	2	3	12	16	6	55	2	6	1	4		15	2	0	0	0	0	0	0	0	0	0	4	42	18	23	3	CALLAO	0
FEMALE	NURSE	29	1	1	2	1	1	1	36	1	2	27	17	5	52	2	8	2	4		2	2	0	0	0	0	0	0	0	0	0	4	59	24	28	3	LIMA	0
FEMALE	DOCTOR	44	1	1	1	1	2	1	36	1	3	20	25	7	53	2	8	2	5		10	2	0	0	0	1	0	0	1	1	0	5	50	21	22	4	LIMA	2
FEMALE	NURSE	28	1	1	1	1	1	1	36	1	2	26	15	5	43	3	7	2	4		2	2	0	0	0	0	0	0	0	0	0	4	54	21	23	2	CALLAO	0
MALE	DOCTOR	51	1	2	2	2	2	1	60	2	4	17	32	14	42	2	8	2	4		8	2	0	0	1	1	0	1	1	1	0	6	52	19	16	2	LIMA	0
FEMALE	NURSE	47	1	1	2	1	2	1	36	1	1	22	9	6	56	2	6	1	4		2	2	0	0	0	0	0	0	0	0	0	4	63	24	32	5	LIMA	0
FEMALE	NURSE	42	1	1	2	1	2	2	36	1	3	18	27	9	45	3	8	2	5		16	2	0	0	0	0	0	0	0	0	0	4	59	23	27	3	CALLAO	0
MALE	DOCTOR	34	1	1	2	2	1	1	46	2	3	15	23	9	49	3	10	3	4		3	2	0	0	1	1	0	1	1	1	0	6	41	22	20	4	LIMA	3
FEMALE	NURSE	43	1	2	2	1	2	2	36	1	3	19	12	16	40	2	8	2	4		16	2	0	0	1	1	0	1	1	1	0	6	57	23	29	5	LIMA	2
FEMALE	NURSE	42	1	2	2	1	2	2	36	1	3	22	19	15	47	3	6	1	6		13	2	0	0	1	1	0	1	1	1	0	6	63	22	31	4	LIMA	0
MALE	DOCTOR	35	1	1	2	2	1	1	70	3	5	17	22	10	54	2	6	1	5		6	2	1	1	0	1	0	0	1	1	0	6	57	21	27	3	LIMA	2
MALE	DOCTOR	33	1	1	2	2	1	1	36	1	4	20	56	30	48	8	6	1	23		1	2	0	0	0	1	0	0	1	1	0	5	49	14	22	4	LIMA	0
FEMALE	DOCTOR	50	1	2	2	1	2	2	36	1	4	18	20	13	49	2	6	1	5		16	2	0	0	0	1	0	0	1	1	0	5	54	23	26	3	CALLAO	2
FEMALE	NURSE	62	3	2	2	1	2	2	36	1	2	13	30	6	47	4	8	2	7		34	2	0	0	0	1	0	0	1	1	0	5	49	25	27	4	CUSCO	0
FEMALE	NURSE	55	3	2	2	1	2	2	36	1	2	22	10	6	55	2	7	2	5		30	2	0	0	1	1	0	1	1	1	0	6	59	25	26	1	CUSCO	0
FEMALE	NURSE	61	3	2	2	1	2	2	36	1	2	25	23	5	53	3	6	1	4		34	2	0	0	0	1	0	0	1	1	0	5	57	20	27	2	CUSCO	0
FEMALE	NURSE	57	3	2	2	1	2	2	36	1	2	26	17	14	49	3	8	2	4		33	2	0	0	1	0	0	1	0	1	0	5	49	22	32	1	CUSCO	0
FEMALE	NURSE	53	3	2	2	1	2	1	36	1	2	22	15	12	51	2	8	2	4		10	2	0	0	0	1	0	0	1	1	0	5	45	18	24	4	CUSCO	0
MALE	DOCTOR	65	3	2	2	1	2	2	72	3	3	15	15	6	45	4	6	1	4		30	2	1	1	1	1	0	1	1	1	0	7	55	22	19	1	CUSCO	3
MALE	DOCTOR	47	3	2	2	1	2	2	40	1	3	18	27	12	46	2	4	1	14		13	2	1	1	0	1	0	0	1	1	0	6	58	20	22	2	CUSCO	3
FEMALE	NURSE	52	3	2	2	1	2	2	36	1	2	18	14	6	54	3	6	1	9		18	2	1	1	0	0	0	0	0	0	0	5	56	24	28	4	CUSCO	0
FEMALE	NURSE	34	3	2	2	1	2	1	36	1	3	23	13	7	55	2	8	2	4		8	2	0	0	0	0	0	0	0	0	0	4	53	22	23	4	CUSCO	0
FEMALE	NURSE	55	3	2	2	1	2	2	36	1	2	19	21	16	49	3	7	2	6		28	2	0	0	0	1	0	0	1	1	0	5	51	22	20	4	CUSCO	0
FEMALE	NURSE	50	3	1	2	1	2	1	36	1	3	21	34	10	49	3	7	2	9		2	2	0	0	0	0	0	0	0	0	0	4	49	18	20	3	CUSCO	0
FEMALE	NURSE	64	3	2	2	1	2	2	36	1	2	22	17	5	49	4	7	2	8		36	2	0	0	0	0	0	0	0	0	0	4	53	21	20	5	CUSCO	0
FEMALE	DOCTOR	39	3	2	2	1	2	1	56	2	5	17	13	5	49	3	6	1	5		7	2	0	0	0	0	0	0	0	0	0	4	46	23	21	2	CUSCO	2
MALE	DOCTOR	43	3	1	2	1	2	1	70	3	3	21	39	10	46	4	5	1	13		2	2	0	0	1	1	0	1	1	1	0	6	40	17	20	2	CUSCO	3
FEMALE	DOCTOR	38	3	2	2	2	2	1	42	2	4	13	17	10	47	2	8	2	4		3	2	0	0	0	0	0	0	0	0	0	4	44	21	20	4	CUSCO	0
MALE	DOCTOR	31	3	2	2	2	1	1	50	2	4	19	17	9	56	2	7	2	4		1	2	0	0	1	0	0	1	0	1	0	5	56	22	22	4	CUSCO	0
FEMALE	NURSE	53	3	2	2	2	2	1	36	1	2	27	22	8	43	2	7	2	5		10	2	0	0	0	0	0	0	0	0	0	4	56	22	22	3	CUSCO	0
MALE	DOCTOR	54	3	2	2	2	2	2	60	2	6	22	9	5	44	2	6	1	4		28	2	0	0	1	1	0	1	1	1	0	6	52	26	17	2	CUSCO	0
MALE	DOCTOR	33	3	2	2	1	1	1	42	2	3	23	19	7	54	3	7	2	7		2	2	0	0	0	0	0	0	0	0	0	4	55	24	18	2	CUSCO	1
MALE	DOCTOR	44	3	2	2	1	2	1	36	1	3	16	49	24	45	5	5	1	11		2	2	1	1	1	1	0	1	1	1	0	7	42	16	15	5	CUSCO	0
MALE	DOCTOR	40	3	2	2	1	2	1	70	3	3	16	32	10	48	2	7	2	7		1	2	0	0	1	0	0	1	0	1	0	5	50	18	21	2	CUSCO	0
MALE	DOCTOR	46	3	2	2	2	2	2	45	2	5	18	19	7	54	2	7	2	7		15	2	0	0	0	0	0	0	0	0	0	4	52	23	21	2	CUSCO	5
MALE	DOCTOR	36	3	2	2	1	1	1	40	1	5	25	14	8	50	2	6	1	5		1	2	0	0	0	0	0	0	0	0	0	4	47	23	19	2	CUSCO	0
MALE	DOCTOR	54	3	1	2	1	2	2	36	1	4	23	19	5	56	3	5	1	9		16	2	0	0	1	0	0	1	0	1	0	5	58	24	23	4	CUSCO	6
MALE	NURSE	42	3	1	2	2	2	1	48	2	2	18	14	19	37	4	6	1	4		6	2	1	1	1	1	0	1	1	1	0	7	53	22	18	4	CUSCO	0
FEMALE	NURSE	46	3	2	2	1	2	1	36	1	2	23	18	7	46	2	7	2	4		10	2	0	0	0	0	0	0	0	0	0	4	54	22	18	4	CUSCO	0
FEMALE	NURSE	65	3	2	2	1	2	2	36	1	3	19	20	10	55	2	5	1	6		26	2	0	0	0	1	0	0	1	1	0	5	59	24	24	4	CUSCO	0
MALE	DOCTOR	37	3	1	2	2	2	1	60	2	5	24	26	8	43	4	6	1	6		3	2	0	0	1	1	0	1	1	1	0	6	40	23	12	5	CUSCO	2
FEMALE	NURSE	59	3	2	2	1	2	1	36	1	2	23	30	10	39	5	6	1	20		9	2	1	1	1	1	0	1	1	1	0	7	43	19	19	2	CUSCO	0
FEMALE	NURSE	65	3	1	2	1	2	2	36	1	3	17	17	5	53	2	6	1	6		34	2	0	0	0	0	0	0	0	0	0	4	52	24	18	4	CUSCO	0
MALE	DOCTOR	56	3	1	2	1	2	2	50	2	4	19	40	21	43	2	6	1	8		26	2	1	1	0	1	0	0	1	1	0	6	51	19	19	3	CUSCO	3
FEMALE	NURSE	39	3	1	2	1	2	1	48	2	2	22	12	6	40	3	8	2	4		8	2	0	0	1	1	0	1	1	1	0	6	46	21	20	2	CUSCO	0
MALE	DOCTOR	64	3	2	2	1	2	2	60	2	4	19	19	8	53	2	6	1	10		35	2	0	0	1	0	0	1	0	1	0	5	60	25	30	3	CUSCO	2
MALE	DOCTOR	54	3	2	2	1	2	2	44	2	4	17	30	11	48	2	6	1	6		16	2	0	0	1	1	0	1	1	1	0	6	47	23	18	3	CUSCO	3
FEMALE	NURSE	30	3	1	2	2	1	1	48	2	2	21	42	22	39	2	7	2	4		1	2	0	0	0	1	0	0	1	1	0	5	43	19	21	4	CUSCO	0
MALE	DOCTOR	42	3	1	1	2	2	1	48	2	3	16	22	6	49	2	7	2	4		1	2	0	0	1	0	0	1	0	1	0	5	47	22	19	4	CUSCO	0
FEMALE	NURSE	52	3	2	2	1	2	2	96	4	3	26	17	6	50	4	6	1	9		25	2	0	0	0	1	0	0	1	1	0	5	48	18	18	4	CUSCO	0
FEMALE	NURSE	61	3	2	2	1	2	2	36	1	3	21	33	13	43	2	6	1	14		34	2	0	0	0	1	0	0	1	1	0	5	51	18	21	4	CUSCO	0
FEMALE	NURSE	30	3	2	2	1	1	1	72	3	2	25	29	17	41	4	6	1	9		1	2	0	0	1	1	0	1	1	1	0	6	49	20	22	3	CUSCO	1
FEMALE	NURSE	62	3	1	2	1	2	2	36	1	2	28	15	5	51	2	8	2	4		37	2	0	0	0	0	0	0	0	0	0	4	63	23	31	4	CUSCO	0
FEMALE	NURSE	59	3	2	2	1	2	2	36	1	3	29	10	5	50	2	8	2	4		15	2	0	0	0	0	0	0	0	0	0	4	58	22	28	5	CUSCO	0
MALE	DOCTOR	46	3	2	2	1	2	1	94	4	3	17	25	5	37	2	6	1	5		3	2	0	0	0	0	0	0	0	0	0	4	54	24	26	2	CUSCO	0
FEMALE	NURSE	66	3	1	2	1	2	2	52	2	3	17	14	9	45	2	7	2	6		30	2	0	0	0	0	0	0	0	0	0	4	48	16	24	4	CUSCO	0
FEMALE	DOCTOR	42	3	2	2	2	2	1	61	3	5	12	38	15	41	2	7	2	4		9	2	1	1	1	0	0	1	0	1	0	6	26	21	16	2	CUSCO	0
MALE	DOCTOR	66	3	2	2	2	2	2	72	3	6	8	26	13	48	3	6	1	5		30	2	0	0	0	0	0	0	0	0	0	4	43	16	17	3	CUSCO	0
FEMALE	NURSE	55	3	1	2	2	2	2	40	1	2	14	9	6	56	2	8	2	5		25	2	0	0	0	1	0	0	1	1	0	5	47	17	18	4	CUSCO	2
FEMALE	NURSE	33	3	1	2	1	1	1	70	3	2	21	30	11	34	4	8	2	12		2	2	1	1	1	1	0	1	1	1	0	7	43	19	21	3	CUSCO	0
FEMALE	NURSE	36	3	2	2	1	2	1	36	1	3	15	11	5	45	2	7	2	4		8	2	0	0	0	0	0	0	0	0	0	4	45	18	22	4	CUSCO	0
FEMALE	NURSE	49	3	2	2	1	2	1	36	1	2	22	29	19	46	2	5	1	8		6	2	0	0	0	0	0	0	0	0	0	4	43	17	20	4	CUSCO	1
FEMALE	NURSE	58	3	2	2	1	2	2	40	1	2	18	24	8	53	3	6	1	4		25	2	0	0	0	0	0	0	0	0	0	4	55	20	27	4	CUSCO	0
FEMALE	NURSE	31	3	1	2	1	1	1	36	1	2	25	15	8	41	2	6	1	8		6	2	0	0	0	0	0	0	0	0	0	4	50	20	27	4	CUSCO	1
MALE	DOCTOR	52	3	2	2	1	2	2	50	2	4	19	15	8	48	2	6	1	4		18	2	0	0	1	1	0	1	1	1	0	6	49	20	23	3	CUSCO	3
MALE	DOCTOR	35	3	2	2	1	1	1	36	1	3	14	12	5	51	2	7	2	4		5	2	0	0	1	1	0	1	1	1	0	6	49	19	22	4	CUSCO	3
FEMALE	DOCTOR	35	3	2	2	1	2	1	40	1	3	17	45	20	42	4	6	1	10		5	2	0	0	1	1	0	1	1	1	0	6	36	15	19	3	CUSCO	0
FEMALE	NURSE	37	3	2	2	1	2	1	36	1	3	23	14	6	54	3	6	1	4		7	2	0	0	0	0	0	0	0	0	0	4	57	22	26	4	CUSCO	0
FEMALE	NURSE	27	3	1	1	1	1	1	36	1	2	21	31	18	40	2	6	1	6		1	2	0	0	1	1	0	1	1	1	0	6	55	20	22	4	CUSCO	1
FEMALE	NURSE	26	3	1	2	1	1	1	48	2	2	29	11	5	56	2	8	2	5		1	2	0	0	0	0	0	0	0	0	0	4	68	29	31	4	CUSCO	2
FEMALE	DOCTOR	47	3	2	2	1	2	1	40	1	3	17	11	8	56	2	8	2	4		10	2	1	1	1	1	0	1	1	1	0	7	52	21	25	4	CUSCO	0
FEMALE	DOCTOR	42	3	2	2	1	2	1	36	1	3	13	26	13	47	2	7	2	4		5	2	1	1	1	1	0	1	1	1	0	7	38	15	19	4	CUSCO	1
FEMALE	NURSE	58	3	1	2	1	2	2	52	2	3	24	28	13	45	3	6	1	4		30	2	0	0	0	0	0	0	0	0	0	4	50	23	20	4	CUSCO	2
FEMALE	NURSE	54	3	2	2	1	2	2	48	2	2	30	13	5	56	2	8	2	4		17	2	0	0	0	0	0	0	0	0	0	4	68	25	33	4	CUSCO	3
MALE	DOCTOR	48	3	2	2	1	2	1	57	2	4	22	18	8	48	2	7	2	5		6	2	0	0	0	0	0	0	0	0	0	4	54	24	26	4	CUSCO	0
MALE	DOCTOR	37	3	2	2	2	2	1	74	3	4	21	34	14	41	2	7	2	5		1	2	0	0	0	0	0	0	0	0	0	4	36	19	15	2	CUSCO	0
FEMALE	NURSE	61	3	1	2	1	2	2	46	2	3	30	14	5	50	4	5	1	4		30	2	0	0	0	0	0	0	0	0	0	4	64	23	27	1	CUSCO	2
MALE	NURSE	36	3	1	1	2	2	1	70	3	4	15	31	18	49	3	8	2	6		10	2	0	0	1	1	0	1	1	1	0	6	53	23	25	5	CUSCO	2
FEMALE	NURSE	39	3	2	2	1	2	2	42	2	3	28	14	5	22	4	8	2	7		13	2	0	0	0	1	0	0	1	1	0	5	57	23	25	4	CUSCO	3
FEMALE	NURSE	60	3	1	2	1	2	2	40	1	1	16	13	6	51	4	6	1	4		34	2	0	0	0	0	0	0	0	0	0	4	53	22	25	3	CUSCO	0
MALE	DOCTOR	47	3	2	2	1	2	2	36	1	2	18	18	11	24	2	8	2	4		14	2	0	0	0	0	0	0	0	0	0	4	64	24	32	1	CUSCO	3
FEMALE	NURSE	44	3	2	2	1	1	2	36	1	2	17	15	9	27	4	9	2	8		13	2	0	0	1	1	0	1	1	1	0	6	52	22	24	4	CUSCO	2
FEMALE	NURSE	34	3	2	2	1	2	1	40	1	3	23	25	6	37	2	8	2	4		8	2	0	0	0	0	0	0	0	0	0	4	55	22	22	4	CUSCO	2
FEMALE	NURSE	62	3	2	2	1	2	2	36	1	2	19	11	5	55	2	8	2	6		33	2	0	0	0	0	0	0	0	0	0	4	56	23	28	4	CUSCO	0
FEMALE	NURSE	48	3	1	2	1	2	1	36	1	3	21	16	7	26	2	8	2	8		2	2	0	0	1	1	0	1	1	1	0	6	52	23	26	3	CUSCO	0
FEMALE	NURSE	39	3	2	2	1	2	1	36	1	2	23	43	7	49	3	5	1	8		5	2	0	0	0	0	0	0	0	0	0	4	54	19	16	3	CUSCO	0
MALE	DOCTOR	33	3	2	1	1	2	1	36	1	3	21	45	21	38	7	6	1	16		2	2	0	0	1	0	0	1	0	1	0	5	54	17	17	3	CUSCO	0
MALE	DOCTOR	42	3	2	2	2	2	1	42	2	5	21	21	10	45	2	6	1	4		4	2	0	0	0	0	0	0	0	0	0	4	40	22	16	2	CUSCO	1
FEMALE	NURSE	38	3	2	2	1	1	1	36	1	2	30	9	5	50	2	8	2	4		1	2	0	0	0	0	0	0	0	0	0	4	62	24	30	5	CUSCO	1
MALE	DOCTOR	39	3	2	2	1	2	1	40	1	3	20	30	7	50	2	8	2	6		1	2	0	0	0	0	0	0	0	0	0	4	58	22	24	2	CUSCO	1
FEMALE	NURSE	43	3	2	2	1	2	1	40	1	2	30	12	5	56	2	8	2	4		8	2	0	0	0	0	0	0	0	0	0	4	51	23	24	1	CUSCO	1
MALE	DOCTOR	48	3	2	2	1	2	2	44	2	5	17	22	22	40	2	6	1	4		16	2	0	0	0	0	0	0	0	0	0	4	49	23	17	4	CUSCO	0
FEMALE	NURSE	39	3	2	2	1	2	1	36	1	3	24	9	6	56	2	8	2	4		3	2	0	0	0	0	0	0	0	0	0	4	65	24	33	4	CUSCO	0
MALE	DOCTOR	46	3	2	2	1	2	2	50	2	3	22	12	6	34	2	9	2	4		15	2	0	0	0	0	0	0	0	0	0	4	59	24	26	4	CUSCO	0
MALE	DOCTOR	67	3	2	2	1	2	2	50	2	4	18	19	8	32	4	6	1	8		27	2	1	1	1	1	0	1	1	1	0	7	58	24	27	1	CUSCO	3
MALE	DOCTOR	34	3	2	2	1	2	1	58	2	3	13	12	6	23	2	9	2	4		7	2	0	0	0	0	0	0	0	0	0	4	54	24	24	4	CUSCO	1
MALE	DOCTOR	46	3	2	2	2	2	1	50	2	4	14	21	7	44	2	7	2	4		10	2	0	0	1	1	0	1	1	1	0	6	48	24	21	4	CUSCO	3
MALE	DOCTOR	48	3	1	2	1	2	2	70	3	4	11	18	7	44	2	10	3	4		15	2	0	0	0	0	0	0	0	0	0	4	47	25	26	4	CUSCO	0
MALE	NURSE	50	3	2	2	1	2	2	36	1	3	20	15	8	55	2	7	2	4		12	2	0	0	0	0	0	0	0	0	0	4	47	22	22	4	CUSCO	0
FEMALE	NURSE	63	3	2	2	1	2	2	36	1	2	14	12	6	56	2	9	2	4		22	2	1	1	1	1	0	1	1	1	0	7	56	24	24	4	CUSCO	0
FEMALE	NURSE	30	3	2	2	2	1	1	36	1	1	19	14	5	56	2	6	1	5		5	2	0	0	0	0	0	0	0	0	0	4	42	22	26	4	CUSCO	1
MALE	DOCTOR	58	3	2	2	1	2	1	50	2	4	22	22	7	52	2	8	2	4		8	2	0	0	0	0	0	0	0	0	0	4	62	22	24	2	CUSCO	5
MALE	DOCTOR	39	3	2	2	2	1	1	56	2	6	23	34	12	47	3	7	2	5		0	2	0	0	0	0	0	0	0	0	0	4	48	24	27	4	CUSCO	0
FEMALE	NURSE	62	3	2	2	1	2	2	42	2	3	20	9	5	56	2	6	1	7		33	2	0	0	0	0	0	0	0	0	0	4	55	22	22	3	CUSCO	3
MALE	DOCTOR	43	3	2	2	1	2	1	50	2	4	19	23	9	46	2	7	2	6		8	2	0	0	0	0	0	0	0	0	0	4	53	22	24	4	CUSCO	0
FEMALE	DOCTOR	74	3	2	2	1	2	2	36	1	3	13	20	7	56	2	6	1	7		36	2	0	0	0	0	0	0	0	0	0	4	54	23	20	2	CUSCO	0
FEMALE	NURSE	57	3	2	2	2	2	2	36	1	2	14	20	5	50	4	9	2	4		29	2	0	0	0	0	0	0	0	0	0	4	46	24	17	5	CUSCO	2
FEMALE	NURSE	31	3	1	2	2	1	1	36	1	1	25	22	14	46	2	9	2	4		1	2	0	0	0	0	0	0	0	0	0	4	58	21	21	4	CUSCO	0
FEMALE	DOCTOR	61	3	2	2	1	2	2	42	2	4	25	22	7	41	3	6	1	7		20	2	0	0	0	0	0	0	0	0	0	4	53	24	30	2	CUSCO	3
FEMALE	NURSE	44	3	2	2	2	1	1	46	2	2	23	15	6	55	2	8	2	7		6	2	0	0	0	1	0	0	1	1	0	5	56	24	22	4	CUSCO	1
MALE	DOCTOR	36	3	2	2	1	2	1	54	2	4	28	13	8	53	2	5	1	4		2	2	0	0	1	1	0	1	1	1	0	6	45	21	17	4	CUSCO	2
FEMALE	NURSE	64	3	2	2	1	2	2	36	1	2	20	14	6	47	3	7	2	6		26	2	1	1	0	0	0	0	0	0	0	5	50	22	24	4	CUSCO	0
MALE	DOCTOR	69	3	2	2	1	2	2	55	2	5	26	17	7	46	3	6	1	10		33	2	0	0	1	1	0	1	1	1	0	6	49	22	18	1	CUSCO	2
FEMALE	NURSE	49	1	1	2	2	2	2	36	1	2	16	56	23	46	5	8	2	4		18	2	0	0	1	1	0	1	1	1	0	6	42	18	16	4	CUSCO	0
FEMALE	NURSE	41	1	2	2	2	2	2	36	1	1	20	23	7	51	4	5	1	11		15	2	0	0	1	1	0	1	1	1	0	6	43	18	16	2	CUSCO	0
FEMALE	NURSE	44	1	2	2	1	2	2	40	1	4	13	39	22	34	4	8	2	6	1	21	1	0	0	0	1	1	0	1	1	1	6	43	20	19	4	CUSCO	6
FEMALE	NURSE	33	1	2	2	1	2	1	36	1	3	16	26	14	46	2	6	1	8		2	2	0	0	1	0	0	1	0	1	0	5	42	21	19	4	CUSCO	0
MALE	DOCTOR	51	1	1	1	2	2	1	40	1	4	20	24	8	46	3	6	1	8		1	2	0	0	0	0	0	0	0	0	0	4	55	21	22	2	CUSCO	3
FEMALE	NURSE	50	1	2	2	2	2	2	36	1	2	18	44	15	44	2	6	1	4		16	2	0	0	0	0	0	0	0	0	0	4	44	20	21	1	CUSCO	0
FEMALE	NURSE	47	1	1	2	1	2	2	36	1	3	21	43	14	46	2	8	2	4		20	2	0	0	1	1	0	1	1	1	0	6	50	23	25	2	CUSCO	2
FEMALE	NURSE	43	1	1	2	1	2	2	40	1	2	18	34	16	33	2	7	2	24	2	17	1	0	0	1	1	1	1	1	1	1	7	61	24	25	3	CUSCO	0
MALE	DOCTOR	29	1	1	1	1	1	1	40	1	3	12	31	13	36	2	6	1	6		1	2	0	0	1	0	0	1	0	1	0	5	36	20	21	4	CUSCO	3
FEMALE	DOCTOR	64	1	2	2	2	2	1	36	1	4	8	9	5	55	2	7	2	4		9	2	0	0	0	0	0	0	0	0	0	4	54	24	25	5	CUSCO	0
FEMALE	NURSE	56	1	1	2	1	2	1	45	2	3	26	24	5	53	2	6	1	6		4	2	0	0	0	0	0	0	0	0	0	4	55	22	31	3	CUSCO	2
FEMALE	NURSE	48	1	2	2	1	2	1	36	1	2	21	17	5	49	4	7	2	8		8	2	0	0	0	0	0	0	0	0	0	4	53	23	25	4	CUSCO	0
FEMALE	NURSE	46	1	2	2	2	2	1	36	1	3	25	14	6	50	2	7	2	4		5	2	0	0	0	0	0	0	0	0	0	4	45	29	17	4	CUSCO	0
FEMALE	DOCTOR	46	1	1	1	2	2	2	36	1	4	29	21	5	56	5	5	1	4	1	18	1	0	0	1	1	1	1	1	1	1	7	58	24	29	5	CUSCO	1
FEMALE	NURSE	38	1	2	2	1	2	1	36	1	2	28	12	5	56	2	9	2	4		3	2	0	0	0	0	0	0	0	0	0	4	63	24	32	4	CUSCO	0
FEMALE	DOCTOR	46	1	1	2	2	2	1	42	2	4	17	23	20	45	3	7	2	11		6	2	0	0	1	1	0	1	1	1	0	6	45	20	21	3	CUSCO	1
FEMALE	NURSE	45	1	1	2	1	2	1	36	1	4	14	18	7	53	2	8	2	4		4	2	0	0	1	1	0	1	1	1	0	6	57	24	23	4	CUSCO	2
MALE	DOCTOR	48	1	2	2	1	2	2	40	1	4	17	10	5	50	2	6	1	4		14	2	0	0	0	0	0	0	0	0	0	4	61	25	25	4	CUSCO	3
FEMALE	DOCTOR	35	1	1	2	1	1	1	36	1	3	19	17	8	52	2	8	2	4		1	2	0	0	0	0	0	0	0	0	0	4	60	23	32	4	CUSCO	0
FEMALE	DOCTOR	52	1	1	2	1	2	2	60	2	5	24	19	7	52	2	8	2	4		14	2	0	0	0	1	0	0	1	1	0	5	58	24	24	4	CUSCO	0
FEMALE	DOCTOR	38	1	1	2	1	1	1	40	1	3	19	45	23	39	4	5	1	6		1	2	0	0	1	1	0	1	1	1	0	6	56	24	24	4	CUSCO	1
FEMALE	NURSE	27	2	1	2	1	1	1	36	1	1	22	15	6	51	2	8	2	4		1	2	0	0	0	0	0	0	0	0	0	4	64	25	28	4	CUSCO	0
FEMALE	NURSE	27	2	1	2	2	1	1	48	2	1	21	54	10	49	5	6	1	10		2	2	0	0	1	1	0	1	1	1	0	6	56	15	30	3	CUSCO	0
FEMALE	NURSE	38	2	2	2	2	1	1	42	2	2	26	26	5	44	4	8	2	12		7	2	0	0	0	1	0	0	1	1	0	5	50	21	19	2	CUSCO	1
FEMALE	NURSE	28	2	1	2	2	1	1	36	1	1	23	19	15	42	2	7	2	12		2	2	0	0	0	1	0	0	1	1	0	5	49	25	21	4	CUSCO	0
FEMALE	NURSE	50	2	1	2	1	1	1	72	3	2	22	19	8	50	2	6	1	4		6	2	0	0	0	0	0	0	0	0	0	4	50	17	19	4	CUSCO	0
FEMALE	NURSE	31	2	2	2	2	1	1	36	1	1	22	47	22	46	4	6	1	8		3	2	0	0	0	1	0	0	1	1	0	5	42	24	19	2	CUSCO	2
MALE	DOCTOR	41	2	2	2	1	1	1	50	2	6	23	30	13	53	2	6	1	5		8	2	0	0	1	1	0	1	1	1	0	6	59	21	26	4	CUSCO	0
MALE	DOCTOR	47	2	2	2	1	1	1	60	2	6	20	30	14	48	2	7	2	4		7	2	0	0	0	0	0	0	0	0	0	4	61	23	25	4	CUSCO	0
MALE	DOCTOR	28	2	1	2	1	1	1	48	2	3	21	36	17	39	4	8	2	9		1	2	0	0	1	0	0	1	0	1	0	5	52	18	18	2	CUSCO	2
MALE	DOCTOR	39	2	2	2	1	1	1	65	3	4	11	48	19	35	4	6	1	10		10	2	0	0	0	0	0	0	0	0	0	4	47	18	19	2	CUSCO	0
MALE	DOCTOR	42	2	2	2	1	2	2	42	2	6	28	12	6	51	2	6	1	6		12	2	0	0	1	1	0	1	1	1	0	6	54	23	25	4	CUSCO	2
FEMALE	DOCTOR	43	2	2	2	1	2	1	36	1	4	22	12	10	52	2	7	2	4		8	2	0	0	0	0	0	0	0	0	0	4	56	20	24	4	CUSCO	1
FEMALE	NURSE	46	2	2	1	1	2	2	36	1	3	19	15	6	34	2	6	1	4		17	2	0	0	0	0	0	0	0	0	0	4	63	20	29	3	CUSCO	0
FEMALE	NURSE	57	2	2	2	1	2	2	36	1	3	24	16	7	56	2	7	2	4		24	2	0	0	1	1	0	1	1	1	0	6	63	24	31	4	CUSCO	0
FEMALE	NURSE	41	2	2	1	1	1	1	36	1	2	20	32	5	51	4	8	2	7		4	2	0	0	0	0	0	0	0	0	0	4	57	21	21	3	CUSCO	0
MALE	DOCTOR	39	2	2	1	2	2	1	36	1	3	18	12	11	50	2	8	2	8		3	2	0	0	0	0	0	0	0	0	0	4	51	19	21	4	CUSCO	0
FEMALE	DOCTOR	48	2	2	1	2	2	2	36	1	3	21	10	6	54	2	8	2	4		12	2	0	0	1	1	0	1	1	1	0	6	53	23	24	4	CUSCO	3
FEMALE	NURSE	28	2	1	1	2	1	1	36	1	2	30	9	5	56	2	7	2	4		1	2	0	0	0	0	0	0	0	0	0	4	67	24	32	5	CUSCO	0
FEMALE	NURSE	59	2	1	2	1	2	1	36	1	2	26	16	11	50	2	8	2	4		9	2	0	0	0	0	0	0	0	0	0	4	60	23	29	4	CUSCO	0
FEMALE	NURSE	44	2	2	1	2	2	1	36	1	3	19	17	13	40	2	7	2	4		8	2	0	0	1	1	0	1	1	1	0	6	52	22	24	4	CUSCO	3
FEMALE	NURSE	55	2	2	2	2	2	2	36	1	2	18	38	19	39	4	5	1	7		19	2	0	0	0	0	0	0	0	0	0	4	44	16	25	2	CUSCO	0
FEMALE	NURSE	57	2	1	2	1	2	2	36	1	3	24	23	11	45	3	7	2	8		15	2	0	0	0	0	0	0	0	0	0	4	52	23	24	4	CUSCO	0
FEMALE	NURSE	58	2	2	2	1	2	1	36	1	2	24	20	5	54	2	7	2	4		5	2	1	1	1	1	0	1	1	1	0	7	54	22	24	4	CUSCO	0
FEMALE	NURSE	33	2	1	2	1	1	1	36	1	2	20	35	21	42	4	7	2	8		3	2	0	0	1	0	0	1	0	1	0	5	37	14	10	4	CUSCO	0
FEMALE	NURSE	53	2	2	2	2	2	2	36	1	3	20	9	5	56	2	7	2	7		11	2	0	0	0	0	0	0	0	0	0	4	68	25	32	4	CUSCO	0
FEMALE	DOCTOR	52	2	1	2	1	2	2	36	1	3	15	17	12	43	2	8	2	4		11	2	0	0	0	0	0	0	0	0	0	4	44	22	18	4	CUSCO	0
FEMALE	NURSE	30	2	2	2	2	1	1	36	1	2	20	15	7	50	2	7	2	5		3	2	0	0	0	0	0	0	0	0	0	4	54	24	24	4	CUSCO	0
FEMALE	NURSE	61	2	1	2	1	2	1	36	1	2	18	32	13	46	4	6	1	8		3	2	0	0	1	1	0	1	1	1	0	6	54	24	22	2	CUSCO	0
FEMALE	NURSE	30	2	2	2	2	2	1	36	1	2	21	27	10	56	4	6	1	8		2	2	0	0	0	0	0	0	0	0	0	4	46	24	18	4	CUSCO	0
MALE	DOCTOR	60	2	2	2	1	2	2	36	1	3	24	16	6	51	2	7	2	5		25	2	0	0	0	0	0	0	0	0	0	4	59	25	30	4	CUSCO	0
FEMALE	DOCTOR	54	2	2	2	1	2	2	42	2	4	19	9	5	56	2	8	2	4		26	2	0	0	0	0	0	0	0	0	0	4	62	24	20	3	CUSCO	0
FEMALE	NURSE	61	2	2	2	1	2	2	36	1	2	19	25	6	48	3	8	2	4		30	2	0	0	1	0	0	1	0	1	0	5	53	17	18	2	CUSCO	0
FEMALE	NURSE	56	2	2	2	1	2	2	36	1	2	21	16	6	37	3	6	1	5		23	2	0	0	1	1	0	1	1	1	0	6	57	24	26	2	CUSCO	0
FEMALE	NURSE	30	2	1	2	1	1	1	40	1	2	17	22	14	42	2	8	2	4		4	2	0	0	1	1	0	1	1	1	0	6	49	20	25	4	CUSCO	0
MALE	DOCTOR	29	2	2	2	2	1	1	36	1	3	20	11	7	50	3	5	1	4		1	2	0	0	0	0	0	0	0	0	0	4	53	23	23	4	CUSCO	0
FEMALE	NURSE	64	2	1	1	1	2	2	36	1	2	24	11	5	55	2	7	2	4		24	2	0	0	0	1	0	0	1	1	0	5	57	23	23	4	CUSCO	0
FEMALE	NURSE	64	2	1	2	1	2	2	36	1	3	22	17	5	37	2	6	1	5		31	2	0	0	0	0	0	0	0	0	0	4	56	24	23	4	CUSCO	0
FEMALE	NURSE	64	2	1	2	1	2	2	40	1	3	20	10	5	50	4	7	2	4		35	2	0	0	0	1	0	0	1	1	0	5	57	24	24	4	CUSCO	0
FEMALE	NURSE	29	2	1	2	1	1	1	40	1	2	15	9	7	33	2	8	2	5		3	2	0	0	1	0	0	1	0	1	0	5	53	24	24	4	CUSCO	0
MALE	DOCTOR	51	2	2	1	2	1	1	60	2	5	24	19	8	55	2	5	1	6		2	2	0	0	0	1	0	0	1	1	0	5	58	23	22	2	APURIMAC	1
FEMALE	NURSE	53	2	1	2	1	2	1	36	1	2	26	20	7	56	2	6	1	6		6	2	0	0	0	1	0	0	1	1	0	5	59	23	29	4	CUSCO	0
FEMALE	NURSE	39	2	1	2	1	1	1	36	1	2	19	24	8	37	3	6	1	5		2	2	0	0	0	0	0	0	0	0	0	4	58	20	27	2	CUSCO	0
FEMALE	NURSE	69	2	2	2	2	2	2	36	1	3	27	26	6	51	2	6	1	14		30	2	0	0	1	1	0	1	1	1	0	6	44	19	26	5	CUSCO	0
MALE	DOCTOR	54	2	2	2	1	2	2	70	3	5	17	20	9	49	3	6	1	6	2	25	1	0	0	0	0	1	0	0	0	1	5	54	23	21	3	CUSCO	0
MALE	DOCTOR	64	2	2	2	1	2	2	40	1	4	16	21	5	53	3	7	2	5		12	2	0	0	0	1	0	0	1	1	0	5	47	19	21	2	CUSCO	0
MALE	DOCTOR	58	2	2	2	2	2	2	40	1	3	11	13	7	45	5	8	2	4		25	2	0	0	0	1	0	0	1	1	0	5	55	23	27	4	CUSCO	2
MALE	NURSE	45	2	2	2	2	2	1	36	1	2	22	26	7	51	2	6	1	6		4	2	0	0	0	0	0	0	0	0	0	4	61	24	31	4	CUSCO	0
MALE	DOCTOR	57	2	2	2	1	2	2	36	1	4	10	15	8	49	2	6	1	9		25	2	0	0	1	1	0	1	1	1	0	6	39	23	18	4	CUSCO	2
FEMALE	NURSE	64	2	1	2	1	2	2	36	1	2	23	18	8	49	4	6	1	8		24	2	0	0	0	0	0	0	0	0	0	4	54	23	27	3	CUSCO	0
FEMALE	NURSE	67	2	2	2	1	2	2	36	1	2	24	16	6	38	2	6	1	7		33	2	0	0	1	1	0	1	1	1	0	6	53	21	25	4	CUSCO	0
FEMALE	NURSE	57	2	2	2	1	2	2	36	1	2	17	12	10	50	2	7	2	4		21	2	0	0	0	0	0	0	0	0	0	4	61	24	23	4	CUSCO	0
FEMALE	NURSE	63	2	2	2	1	2	2	36	1	3	22	22	6	49	2	7	2	7		26	2	0	0	0	1	0	0	1	1	0	5	52	23	28	4	CUSCO	0
FEMALE	DOCTOR	45	2	1	2	1	2	1	36	1	3	10	21	8	51	2	6	1	8		4	2	0	0	0	0	0	0	0	0	0	4	58	22	28	2	CUSCO	1
FEMALE	NURSE	51	2	2	2	2	2	2	36	1	3	20	33	11	43	4	7	2	6		21	2	0	0	0	0	0	0	0	0	0	4	50	21	25	4	CUSCO	2
FEMALE	NURSE	41	2	1	2	2	2	2	40	1	3	24	29	8	56	2	8	2	7		11	2	0	0	0	0	0	0	0	0	0	4	58	22	27	2	CUSCO	0
FEMALE	NURSE	51	2	2	2	2	2	1	36	1	2	18	16	9	45	2	7	2	4		7	2	0	0	0	0	0	0	0	0	0	4	52	19	22	4	CUSCO	0
FEMALE	DOCTOR	31	2	2	2	2	1	1	36	1	3	22	37	15	48	2	6	1	11		2	2	0	0	0	0	0	0	0	0	0	4	41	21	23	3	CUSCO	0
FEMALE	NURSE	37	2	1	2	1	1	1	36	1	2	30	9	5	56	2	8	2	4		1	2	0	0	0	0	0	0	0	0	0	4	72	29	34	4	CUSCO	1
MALE	DOCTOR	48	2	2	2	1	2	2	48	2	6	10	16	5	56	2	4	1	4		15	2	0	0	0	0	0	0	0	0	0	4	51	21	21	4	CUSCO	0
FEMALE	NURSE	65	2	1	2	1	2	2	36	1	2	23	13	5	47	3	8	2	4		29	2	0	0	0	0	0	0	0	0	0	4	62	24	32	5	CUSCO	0
MALE	DOCTOR	64	2	2	1	2	2	2	36	1	3	20	13	6	46	2	7	2	4		27	2	0	0	0	0	0	0	0	0	0	4	55	22	26	5	CUSCO	3
FEMALE	DOCTOR	34	2	2	2	1	1	1	36	1	3	17	23	7	38	2	8	2	4		2	2	0	0	0	0	0	0	0	0	0	4	52	20	25	3	CUSCO	0
MALE	DOCTOR	48	2	2	1	1	2	1	48	2	4	19	28	12	47	5	6	1	8		2	2	0	0	0	1	0	0	1	1	0	5	58	22	24	4	CUSCO	2
FEMALE	NURSE	48	2	2	2	1	2	1	36	1	2	26	10	5	50	2	8	2	4		1	2	0	0	0	0	0	0	0	0	0	4	64	24	24	4	CUSCO	0
FEMALE	NURSE	51	2	2	2	1	2	2	36	1	2	30	24	8	54	2	8	2	4		12	2	0	0	0	0	0	0	0	0	0	4	59	24	27	4	CUSCO	0
FEMALE	NURSE	62	2	2	2	1	2	2	36	1	2	30	12	6	56	2	8	2	4		28	2	0	0	0	0	0	0	0	0	0	4	57	24	24	4	CUSCO	0
MALE	DOCTOR	63	2	2	2	1	2	2	36	1	3	25	16	5	26	2	8	2	4		22	2	0	0	1	1	0	1	1	1	0	6	52	22	24	4	CUSCO	0
FEMALE	NURSE	57	2	1	2	1	2	1	36	1	2	30	18	5	56	2	8	2	4		4	2	0	0	0	0	0	0	0	0	0	4	51	24	27	4	CUSCO	0
FEMALE	DOCTOR	37	2	1	1	1	1	1	36	1	3	30	16	8	47	2	8	2	6		1	2	0	0	0	0	0	0	0	0	0	4	60	25	23	4	CUSCO	0
FEMALE	NURSE	58	2	1	2	1	2	2	36	1	3	28	11	5	56	2	8	2	7		28	2	0	0	0	0	0	0	0	0	0	4	63	24	25	5	CUSCO	0
FEMALE	NURSE	59	2	2	2	1	2	2	36	1	3	23	24	13	56	2	8	2	4		30	2	0	0	0	0	0	0	0	0	0	4	63	24	23	5	CUSCO	0
FEMALE	NURSE	48	2	2	2	1	2	1	36	1	2	25	16	6	37	2	8	2	7		5	2	0	0	0	0	0	0	0	0	0	4	51	24	28	4	CUSCO	2
MALE	DOCTOR	63	2	2	1	1	2	2	36	1	3	21	15	5	56	2	8	2	4		18	2	0	0	0	0	0	0	0	0	0	4	54	18	30	2	CUSCO	2
MALE	DOCTOR	46	2	2	2	1	1	1	40	1	3	21	28	8	52	2	8	2	4		2	2	0	0	0	0	0	0	0	0	0	4	50	24	27	4	CUSCO	0
FEMALE	NURSE	45	2	2	2	1	2	2	36	1	3	18	16	5	48	2	8	2	4		18	2	0	0	1	1	0	1	1	1	0	6	54	20	25	4	CUSCO	2
FEMALE	NURSE	51	2	2	2	1	2	2	36	1	2	25	19	5	51	2	6	1	4		11	2	0	0	0	0	0	0	0	0	0	4	58	24	29	4	CUSCO	0
FEMALE	NURSE	59	2	2	2	1	2	2	36	1	3	26	17	5	47	2	8	2	4		30	2	0	0	0	0	0	0	0	0	0	4	62	24	32	4	CUSCO	0
MALE	NURSE	50	2	2	2	1	2	2	36	1	3	23	17	7	47	2	8	2	4		12	2	0	0	0	0	0	0	0	0	0	4	65	24	28	4	CUSCO	0
FEMALE	NURSE	62	2	2	2	1	2	2	36	1	2	24	13	14	55	4	8	2	4		31	2	0	0	1	1	0	1	1	1	0	6	61	24	18	4	CUSCO	0
MALE	DOCTOR	32	2	1	1	1	1	1	44	2	4	12	41	18	48	2	8	2	4		2	2	0	0	1	1	0	1	1	1	0	6	52	24	24	4	CUSCO	0
MALE	DOCTOR	47	1	2	1	1	2	1	36	1	4	26	26	10	46	5	7	2	6		5	2	0	0	0	0	0	0	0	0	0	4	51	18	18	2	CUSCO	1
FEMALE	NURSE	33	1	1	1	2	1	1	36	1	2	23	14	7	52	2	7	2	4		3	2	0	0	0	0	0	0	0	0	0	4	57	20	25	4	CUSCO	0
FEMALE	DOCTOR	26	1	1	1	2	1	1	36	1	2	20	24	7	53	3	6	1	5		1	2	0	0	1	0	0	1	0	1	0	5	46	20	27	2	CUSCO	0
FEMALE	NURSE	32	1	1	1	2	1	1	36	1	1	13	24	6	45	2	8	2	13		4	2	0	0	0	0	0	0	0	0	0	4	47	21	24	2	CUSCO	2
FEMALE	NURSE	32	2	2	2	1	1	1	36	1	2	21	27	15	50	2	7	2	5		2	2	0	0	0	1	0	0	1	1	0	5	39	16	23	2	HUANCAVELICA	0
FEMALE	DOCTOR	31	2	1	1	1	1	1	46	2	4	19	9	5	55	2	6	1	4		1	2	0	0	0	0	0	0	0	0	0	4	64	28	29	5	LIMA	1
FEMALE	NURSE	42	2	2	2	2	2	2	36	1	2	26	16	10	47	2	8	2	5		12	2	1	1	0	1	0	0	1	1	0	6	39	24	13	4	HUANCAVELICA	1
FEMALE	NURSE	54	2	1	1	1	2	2	36	1	2	20	21	7	37	2	7	2	4		25	2	0	0	0	0	0	0	0	0	0	4	37	21	18	4	JUNIN	2
FEMALE	NURSE	35	2	2	2	1	1	1	36	1	2	20	13	6	56	4	8	2	5		5	2	0	0	1	1	0	1	1	1	0	6	41	22	23	2	HUANCAVELICA	1
MALE	DOCTOR	57	2	1	1	1	2	2	42	2	4	18	12	5	56	2	6	1	8		15	2	0	0	1	1	0	1	1	1	0	6	43	20	17	2	LIMA	0
MALE	DOCTOR	44	2	2	2	2	2	1	42	2	4	19	15	5	50	2	6	1	4		1	2	0	0	0	0	0	0	0	0	0	4	44	22	13	1	LIMA	2
FEMALE	NURSE	32	2	2	2	1	1	1	38	1	2	26	16	15	56	2	7	2	5		4	2	0	0	0	1	0	0	1	1	0	5	51	20	18	3	HUANCAVELICA	0
MALE	DOCTOR	50	2	1	1	1	1	1	80	4	4	14	19	8	43	2	7	2	8		1	2	0	0	1	1	0	1	1	1	0	6	49	16	25	2	LIMA	0
FEMALE	NURSE	32	2	2	2	1	1	1	36	1	1	25	14	7	51	2	7	2	4		3	2	0	0	0	0	0	0	0	0	0	4	59	24	29	4	HUANCAVELICA	2
MALE	DOCTOR	52	2	2	1	1	2	2	84	4	3	13	50	27	40	4	6	1	16		12	2	1	1	1	0	0	1	0	1	0	6	25	10	10	5	LIMA	0
MALE	DOCTOR	43	2	2	1	1	2	1	70	3	5	21	32	10	47	2	6	1	8		4	2	0	0	1	1	0	1	1	1	0	6	55	21	25	2	HUANCAVELICA	0
FEMALE	NURSE	34	2	2	2	1	1	1	36	1	2	22	35	5	47	2	8	2	5		1	2	0	0	0	1	0	0	1	1	0	5	46	18	20	4	HUANCAVELICA	0
MALE	DOCTOR	68	2	2	1	2	2	2	36	1	4	18	16	10	51	2	5	1	4		31	2	0	0	0	0	0	0	0	0	0	4	55	21	22	4	LIMA	0
MALE	DOCTOR	39	2	2	1	2	2	1	75	3	5	23	35	15	52	2	6	1	8		2	2	0	0	1	1	0	1	1	1	0	6	47	20	22	2	LIMA	0
FEMALE	NURSE	32	2	2	2	1	1	1	36	1	2	21	16	7	53	2	8	2	6		4	2	0	0	0	0	0	0	0	0	0	4	60	21	27	4	HUANCAVELICA	0
FEMALE	NURSE	32	2	1	2	1	1	1	36	1	2	22	11	5	55	2	8	2	6		4	2	0	0	0	0	0	0	0	0	0	4	56	20	28	4	HUANCAVELICA	0
FEMALE	NURSE	45	2	1	2	1	1	1	36	1	1	28	17	6	49	2	8	2	6		4	2	0	0	0	0	0	0	0	0	0	4	51	18	21	2	HUANCAVELICA	2
FEMALE	NURSE	33	2	2	2	2	1	1	36	1	1	19	32	10	33	5	8	2	7		2	2	0	0	1	1	0	1	1	1	0	6	45	17	21	4	HUANCAVELICA	0
MALE	DOCTOR	55	2	2	1	2	1	1	60	2	4	16	17	8	49	2	6	1	7		1	2	0	0	1	1	0	1	1	1	0	6	46	25	17	4	LIMA	0
MALE	DOCTOR	34	2	2	1	2	1	1	60	2	5	28	16	5	56	2	5	1	4		2	2	0	0	0	0	0	0	0	0	0	4	63	24	32	4	LIMA	3
MALE	DOCTOR	39	2	2	2	1	1	1	60	2	2	21	25	6	50	2	6	1	4		0	2	0	0	0	0	0	0	0	0	0	4	64	23	32	4	ICA	0
FEMALE	NURSE	48	2	2	2	1	2	2	36	1	3	27	9	5	51	2	8	2	4		15	2	0	0	0	0	0	0	0	0	0	4	56	22	30	4	HUANCAVELICA	0
FEMALE	NURSE	33	2	2	2	1	1	1	56	2	2	20	22	11	48	2	6	1	4		3	2	0	0	1	1	0	1	1	1	0	6	49	21	20	4	HUANCAVELICA	0
MALE	DOCTOR	44	2	1	1	2	1	1	84	4	5	24	50	20	42	4	5	1	8		1	2	0	0	0	0	0	0	0	0	0	4	49	21	25	1	HUANCAVELICA	3
MALE	NURSE	36	1	2	2	1	2	1	36	1	2	22	23	8	50	2	7	2	6		1	2	0	0	0	0	0	0	0	0	0	4	55	21	25	4	HUANCAVELICA	0
MALE	NURSE	45	1	2	2	2	2	1	36	1	2	24	17	6	51	2	7	2	6		1	2	0	0	0	0	0	0	0	0	0	4	58	23	27	4	HUANCAVELICA	2
MALE	DOCTOR	43	1	2	2	1	2	1	36	1	3	15	9	11	55	2	6	1	4		8	2	0	0	0	0	0	0	0	0	0	4	57	25	20	4	HUANCAVELICA	0
FEMALE	NURSE	40	1	2	2	1	2	2	36	1	2	25	11	6	51	2	8	2	4		13	2	0	0	0	0	0	0	0	0	0	4	64	24	30	4	HUANCAVELICA	2
FEMALE	NURSE	39	1	2	2	2	2	1	36	1	2	19	21	6	50	2	7	2	6		5	2	0	0	0	0	0	0	0	0	0	4	54	20	24	3	HUANCAVELICA	2
FEMALE	DOCTOR	32	1	1	2	2	2	1	36	1	3	22	21	9	50	2	10	3	6		0	2	1	1	1	1	0	1	1	1	0	7	52	21	25	4	HUANCAVELICA	0
FEMALE	NURSE	37	2	2	2	1	1	1	40	1	3	20	15	7	52	2	7	2	4		2	2	0	0	0	0	0	0	0	0	0	4	58	22	25	4	HUANCAVELICA	1
MALE	NURSE	35	2	1	1	1	2	1	36	1	3	23	12	7	55	2	6	1	4		1	2	0	0	0	0	0	0	0	0	0	4	63	22	27	4	HUANCAVELICA	0
FEMALE	NURSE	48	2	2	1	1	2	1	36	1	3	27	9	10	56	2	8	2	4		8	2	0	0	0	0	0	0	0	0	0	4	62	24	29	4	HUANCAVELICA	1
MALE	DOCTOR	46	2	2	2	2	2	1	45	2	4	21	14	6	54	2	7	2	4		2	2	0	0	0	0	0	0	0	0	0	4	56	21	25	3	HUANCAVELICA	1
FEMALE	NURSE	34	2	2	2	1	2	1	36	1	3	19	13	6	53	2	7	2	5		1	2	0	0	0	0	0	0	0	0	0	4	63	23	28	4	HUANCAVELICA	2
FEMALE	NURSE	33	2	2	2	1	1	1	36	1	2	25	13	8	51	2	8	2	4		2	2	0	0	1	1	0	1	1	1	0	6	49	20	24	4	HUANCAVELICA	2
MALE	DOCTOR	38	2	1	1	2	2	1	90	4	4	17	12	5	50	3	7	2	5		1	2	0	0	0	0	0	0	0	0	0	4	62	22	32	5	JUNIN	0
MALE	DOCTOR	47	2	2	1	2	1	1	84	4	6	26	18	6	49	2	7	2	4		2	2	0	0	0	0	0	0	0	0	0	4	63	23	25	3	ICA	2
FEMALE	NURSE	37	2	2	1	1	1	1	36	1	2	20	13	6	45	2	7	2	4		3	2	0	0	0	0	0	0	0	0	0	4	54	21	26	4	HUANCAVELICA	0
MALE	DOCTOR	47	2	2	1	2	2	1	50	2	5	20	13	6	51	2	7	2	4		3	2	0	0	0	1	0	0	1	1	0	5	51	22	24	3	HUANCAVELICA	2
FEMALE	NURSE	34	2	1	2	2	1	1	36	1	2	21	13	5	54	2	8	2	5	1	4	1	0	0	1	0	1	1	0	1	1	6	42	24	20	3	HUANCAVELICA	1
MALE	DOCTOR	54	2	2	1	2	1	1	70	3	6	25	10	5	54	2	7	2	4		2	2	0	0	0	0	0	0	0	0	0	4	63	26	31	4	LIMA	3
MALE	DOCTOR	49	2	2	2	2	1	1	70	3	5	22	14	6	51	2	7	2	4		3	2	0	0	0	0	0	0	0	0	0	4	58	23	25	3	HUANCAVELICA	2
MALE	DOCTOR	41	2	2	2	1	1	1	48	2	4	24	10	6	49	2	8	2	4		1	2	0	0	1	1	0	1	1	1	0	6	64	29	27	4	HUANCAVELICA	2
FEMALE	NURSE	36	2	2	2	1	1	1	36	1	2	22	15	11	46	3	7	2	7		1	2	0	0	0	0	0	0	0	0	0	4	54	21	25	3	HUANCAVELICA	0
FEMALE	NURSE	38	2	2	2	1	1	1	36	1	2	18	9	5	50	2	7	2	4		1	2	0	0	0	0	0	0	0	0	0	4	60	22	28	4	HUANCAVELICA	1
MALE	DOCTOR	43	2	2	2	2	2	1	68	3	5	24	13	6	52	2	7	2	4		2	2	0	0	0	0	0	0	0	0	0	4	66	26	31	4	HUANCAVELICA	1
FEMALE	NURSE	47	2	1	2	1	2	2	36	1	3	22	10	5	54	2	8	2	5		17	2	0	0	0	0	0	0	0	0	0	4	61	18	27	2	HUANCAVELICA	5
MALE	DOCTOR	49	2	2	2	2	2	1	45	2	5	20	14	9	45	2	8	2	7		3	2	0	0	0	0	0	0	0	0	0	4	60	24	30	4	HUANCAVELICA	3
MALE	DOCTOR	43	2	2	1	2	1	1	45	2	5	23	9	5	50	2	7	2	4		3	2	0	0	0	0	0	0	0	0	0	4	64	23	29	4	JUNIN	1
FEMALE	NURSE	39	2	2	2	1	1	1	36	1	2	21	15	9	46	4	7	2	8		1	2	0	0	0	0	0	0	0	0	0	4	47	18	25	4	HUANCAVELICA	0
FEMALE	NURSE	39	2	2	2	1	2	1	36	1	3	22	15	18	55	2	7	2	4		4	2	0	0	0	0	0	0	0	0	0	4	63	24	29	4	HUANCAVELICA	1
MALE	NURSE	38	2	1	1	2	1	1	51	2	2	20	23	5	47	4	8	2	7		3	2	0	0	0	0	0	0	0	0	0	4	44	19	18	2	HUANCAVELICA	1
FEMALE	NURSE	35	2	1	1	2	1	1	36	1	2	17	30	8	50	2	8	2	5		1	2	0	0	0	0	0	0	0	0	0	4	49	19	21	3	HUANCAVELICA	0
FEMALE	DOCTOR	30	2	1	1	1	1	1	42	2	2	21	18	8	44	2	8	2	5		2	2	0	0	0	0	0	0	0	0	0	4	54	20	25	2	JUNIN	1
FEMALE	DOCTOR	52	2	2	1	1	1	1	48	2	6	14	28	11	51	3	7	2	5		4	2	0	0	0	0	0	0	0	0	0	4	49	22	22	2	AYACUCHO	2
FEMALE	NURSE	35	2	2	1	1	2	1	36	1	2	17	26	6	45	4	6	1	8		2	2	1	1	1	1	0	1	1	1	0	7	43	20	19	2	HUANCAVELICA	1
FEMALE	NURSE	32	2	1	1	1	1	1	44	2	2	19	22	8	45	2	8	2	5		1	2	0	0	0	0	0	0	0	0	0	4	44	22	22	2	HUANCAVELICA	0
MALE	NURSE	44	2	2	2	1	2	1	40	1	2	24	25	6	55	2	8	2	6		4	2	0	0	0	1	0	0	1	1	0	5	49	19	20	4	HUANCAVELICA	0
MALE	DOCTOR	53	2	2	1	2	1	1	105	4	6	17	25	6	51	4	6	1	4		2	2	0	0	0	0	0	0	0	0	0	4	45	23	19	2	HUANCAVELICA	5
FEMALE	NURSE	57	2	1	2	2	2	2	36	1	2	24	10	5	56	2	7	2	4		13	2	0	0	0	0	0	0	0	0	0	4	52	22	23	4	HUANCAVELICA	1
FEMALE	NURSE	36	2	2	2	1	2	1	36	1	2	20	21	11	42	2	7	2	4		4	2	0	0	0	0	0	0	0	0	0	4	48	19	19	3	HUANCAVELICA	1
FEMALE	NURSE	39	2	2	2	2	1	1	36	1	2	18	21	7	50	4	8	2	8		1	2	0	0	1	1	0	1	1	1	0	6	46	21	21	4	HUANCAVELICA	1
MALE	DOCTOR	50	2	2	2	2	2	2	50	2	6	20	9	5	51	2	8	2	4		14	2	0	0	0	0	0	0	0	0	0	4	53	24	23	4	HUANCAVELICA	2
FEMALE	NURSE	36	2	1	2	2	1	1	42	2	2	18	18	7	43	2	7	2	8		2	2	0	0	0	0	0	0	0	0	0	4	59	21	25	4	HUANCAVELICA	0
MALE	NURSE	40	2	2	2	2	2	1	48	2	2	17	24	7	48	2	8	2	4		3	2	0	0	0	0	0	0	0	0	0	4	50	20	23	4	HUANCAVELICA	1
FEMALE	DOCTOR	34	2	2	2	2	2	1	36	1	3	20	17	5	50	2	8	2	4		5	2	0	0	0	0	0	0	0	0	0	4	44	21	26	3	HUANCAVELICA	0
MALE	NURSE	37	2	2	2	2	2	1	48	2	2	17	13	5	50	2	7	2	5		5	2	0	0	0	0	0	0	0	0	0	4	58	24	20	4	HUANCAVELICA	1
MALE	DOCTOR	46	2	2	1	2	1	1	72	3	4	20	13	7	48	2	8	2	4		1	2	0	0	0	0	0	0	0	0	0	4	58	23	30	3	JUNIN	0
MALE	DOCTOR	57	2	2	1	1	2	1	36	1	3	19	17	6	48	2	6	1	4		1	2	0	0	0	0	0	0	0	0	0	4	62	22	24	4	ICA	1
FEMALE	NURSE	32	2	2	2	2	1	1	42	2	2	20	20	6	48	2	8	2	4		2	2	0	0	0	0	0	0	0	0	0	4	45	20	23	2	HUANCAVELICA	1
FEMALE	NURSE	35	2	2	1	2	1	1	48	2	2	15	19	5	48	4	7	2	8		2	2	0	0	0	0	0	0	0	0	0	4	45	19	24	4	HUANCAVELICA	1
FEMALE	NURSE	28	1	1	1	2	1	1	36	1	2	21	11	7	52	4	7	2	8		1	2	0	0	0	0	0	0	0	0	0	4	55	22	26	2	HUANCAVELICA	0
FEMALE	DOCTOR	28	1	1	1	2	1	1	45	2	3	23	13	5	54	2	7	2	4		1	2	0	0	0	0	0	0	0	0	0	4	56	23	25	2	JUNIN	0
FEMALE	NURSE	30	1	2	1	2	1	1	42	2	2	21	16	7	50	2	7	2	5		3	2	0	0	0	0	0	0	0	0	0	4	56	18	26	3	HUANCAVELICA	0
FEMALE	NURSE	33	1	2	2	1	1	1	40	1	2	22	10	5	55	2	8	2	4		3	2	0	0	0	0	0	0	0	0	0	4	62	22	29	4	HUANCAVELICA	0
FEMALE	NURSE	26	1	2	2	1	1	1	50	2	2	23	10	5	42	2	7	2	4		1	2	0	0	0	0	0	0	0	0	0	4	58	23	32	3	HUANCAVELICA	0
FEMALE	DOCTOR	36	1	1	1	2	1	1	52	2	3	20	11	5	47	2	7	2	4		3	2	0	0	0	0	0	0	0	0	0	4	53	23	32	2	CUSCO	0
MALE	DOCTOR	28	2	1	1	1	1	1	36	1	3	22	9	5	53	2	8	2	4		1	2	0	0	0	0	0	0	0	0	0	4	57	23	27	4	JUNIN	0
FEMALE	NURSE	33	2	2	1	2	1	1	36	1	2	19	18	6	47	2	7	2	6		2	2	0	0	0	0	0	0	0	0	0	4	54	20	24	4	HUANCAVELICA	0
FEMALE	NURSE	28	2	2	2	1	1	1	40	1	2	17	11	5	51	2	7	2	6		1	2	0	0	0	0	0	0	0	0	0	4	59	22	28	4	HUANCAVELICA	0
FEMALE	NURSE	26	2	1	1	2	1	1	36	1	2	22	15	5	55	2	8	2	4		1	2	0	0	0	0	0	0	0	0	0	4	56	21	29	3	TACNA	0
MALE	NURSE	27	2	1	2	1	1	1	36	1	2	20	35	18	46	3	6	1	6		1	2	0	0	0	0	0	0	0	0	0	4	49	20	20	2	HUANCAVELICA	0
MALE	NURSE	37	2	1	1	1	1	1	36	1	2	23	21	10	42	2	6	1	6		1	2	0	0	0	0	0	0	0	0	0	4	51	20	20	3	JUNIN	1
FEMALE	NURSE	30	2	2	1	2	2	1	36	1	3	23	31	22	46	4	7	2	9		4	2	0	0	1	1	0	1	1	1	0	6	45	14	13	4	JUNIN	0
FEMALE	NURSE	33	2	2	2	2	2	1	36	1	2	17	11	11	49	2	7	2	4		1	2	0	0	0	0	0	0	0	0	0	4	55	19	20	4	HUANCAVELICA	0
MALE	DOCTOR	39	2	2	1	2	1	1	72	3	6	18	19	9	48	2	6	1	4		4	2	0	0	0	0	0	0	0	0	0	4	48	24	21	4	LIMA	0
MALE	DOCTOR	40	2	1	2	1	1	1	80	4	6	25	15	7	52	2	8	2	4		1	2	0	0	1	1	0	1	1	1	0	6	62	22	33	3	HUANCAVELICA	0
FEMALE	NURSE	35	2	1	2	1	2	1	36	1	2	19	18	5	40	2	8	2	4		6	2	0	0	0	0	0	0	0	0	0	4	45	21	14	3	HUANCAVELICA	0
MALE	DOCTOR	40	2	2	2	2	2	1	36	1	3	18	16	5	51	2	7	2	4		3	2	0	0	1	1	0	1	1	1	0	6	56	25	26	4	JUNIN	0
FEMALE	NURSE	30	2	1	1	1	2	1	36	1	2	20	28	10	50	4	8	2	5	1	4	1	1	1	1	1	1	1	1	1	1	8	51	22	23	4	JUNIN	0
FEMALE	DOCTOR	35	2	1	1	1	1	1	40	1	4	27	21	8	50	2	6	1	5		0	2	0	0	1	1	0	1	1	1	0	6	62	23	32	2	JUNIN	1
FEMALE	NURSE	29	2	1	1	2	1	1	36	1	2	20	21	10	44	4	5	1	8		2	2	1	1	0	1	0	0	1	1	0	6	49	22	24	3	JUNIN	0
FEMALE	NURSE	32	2	2	2	1	1	1	36	1	1	22	21	10	44	2	8	2	8		8	2	0	0	0	0	0	0	0	0	0	4	35	19	11	4	HUANUCO	0
MALE	DOCTOR	34	2	1	2	1	2	1	36	1	3	23	30	21	46	5	5	1	5		1	2	0	0	0	0	0	0	0	0	0	4	46	16	21	4	HUANUCO	1
FEMALE	NURSE	59	2	1	2	1	2	2	54	2	2	20	9	5	44	2	8	2	4		26	2	1	1	0	0	0	0	0	0	0	5	49	18	24	3	HUANUCO	0
FEMALE	NURSE	60	2	2	2	1	2	2	42	2	3	27	22	14	52	2	8	2	8		21	2	0	0	1	1	0	1	1	1	0	6	48	19	22	3	HUANUCO	0
FEMALE	NURSE	38	2	2	2	1	2	1	36	1	2	24	22	8	48	2	6	1	9		9	2	0	0	0	0	0	0	0	0	0	4	61	24	31	5	HUANUCO	0
MALE	NURSE	34	2	2	2	1	2	1	56	2	2	19	25	13	46	3	7	2	5		6	2	0	0	1	0	0	1	0	1	0	5	49	23	21	3	HUANUCO	2
FEMALE	DOCTOR	61	2	2	1	1	2	2	51	2	3	18	25	9	52	2	7	2	4		33	2	0	0	0	0	0	0	0	0	0	4	59	24	27	1	HUANUCO	2
MALE	DOCTOR	36	2	2	2	1	1	1	40	1	4	19	18	7	54	2	6	1	4		1	2	0	0	0	0	0	0	0	0	0	4	53	22	19	4	HUANUCO	0
MALE	DOCTOR	41	2	2	2	1	2	1	84	4	5	12	24	17	42	3	6	1	6		2	2	1	1	1	1	0	1	1	1	0	7	47	18	19	2	HUANUCO	0
FEMALE	NURSE	61	2	1	2	1	2	2	38	1	3	26	9	7	55	2	6	1	4		20	2	0	0	0	0	0	0	0	0	0	4	59	22	28	4	HUANUCO	0
FEMALE	NURSE	28	2	2	2	2	1	1	36	1	1	23	13	8	48	2	7	2	7		5	2	0	0	0	0	0	0	0	0	0	4	59	21	20	4	HUANUCO	0
FEMALE	DOCTOR	33	2	2	2	2	2	1	40	1	2	17	36	15	43	2	6	1	5		5	2	0	0	1	0	0	1	0	1	0	5	57	21	17	3	HUANUCO	0
MALE	DOCTOR	65	2	2	2	2	2	2	40	1	5	10	27	8	46	2	6	1	4	2	27	1	0	0	0	0	1	0	0	0	1	5	45	22	20	4	HUANUCO	2
FEMALE	NURSE	59	2	2	2	1	2	2	36	1	3	16	15	8	50	2	7	2	4		35	2	0	0	0	0	0	0	0	0	0	4	44	21	17	5	HUANUCO	0
MALE	DOCTOR	44	2	1	2	1	2	1	80	4	5	15	19	8	56	2	6	1	14		4	2	0	0	1	0	0	1	0	1	0	5	40	20	18	4	HUANUCO	0
MALE	DOCTOR	30	2	1	1	1	1	1	40	1	5	7	32	17	48	2	7	2	6		1	2	0	0	0	0	0	0	0	0	0	4	44	23	19	3	HUANUCO	0
FEMALE	NURSE	30	2	1	2	2	1	1	40	1	2	16	11	5	56	2	8	2	4		3	2	0	0	0	0	0	0	0	0	0	4	61	23	25	4	HUANUCO	2
FEMALE	NURSE	52	2	2	2	1	2	2	36	1	4	27	16	5	52	2	6	1	4		27	2	0	0	0	0	0	0	0	0	0	4	65	24	32	1	HUANUCO	2
FEMALE	NURSE	50	2	2	2	2	2	2	54	2	3	21	20	15	47	2	7	2	4		26	2	0	0	0	0	0	0	0	0	0	4	55	20	18	2	HUANUCO	2
FEMALE	NURSE	30	2	1	2	2	1	1	64	3	2	23	20	9	47	2	6	1	10		2	2	0	0	0	1	0	0	1	1	0	5	51	17	22	4	HUANUCO	0
MALE	DOCTOR	36	2	2	1	2	1	1	36	1	3	16	44	17	46	2	5	1	16		1	2	1	1	1	1	0	1	1	1	0	7	33	13	8	4	HUANUCO	0
MALE	DOCTOR	33	2	1	1	2	1	1	70	3	6	20	31	16	42	2	8	2	4		1	2	0	0	1	1	0	1	1	1	0	6	47	22	18	4	HUANUCO	0
FEMALE	DOCTOR	60	2	1	2	1	2	2	50	2	4	11	14	9	48	2	6	1	7		25	2	0	0	1	1	0	1	1	1	0	6	45	18	22	2	HUANUCO	2
FEMALE	DOCTOR	52	2	2	2	2	2	2	90	4	4	20	25	5	56	2	8	2	4		19	2	0	0	1	1	0	1	1	1	0	6	46	20	16	3	HUANUCO	0
FEMALE	NURSE	41	2	1	2	1	2	1	36	1	2	17	9	5	56	2	5	1	8		4	2	0	0	0	0	0	0	0	0	0	4	56	21	19	1	HUANUCO	0
MALE	NURSE	34	2	2	2	1	2	1	40	1	3	21	27	19	52	4	8	2	7		6	2	0	0	0	0	0	0	0	0	0	4	47	16	20	1	HUANUCO	1
MALE	DOCTOR	62	2	2	2	1	2	2	36	1	4	15	15	8	50	2	6	1	4		25	2	0	0	0	0	0	0	0	0	0	4	59	24	25	4	HUANUCO	0
FEMALE	NURSE	63	2	1	2	1	2	1	36	1	3	20	19	8	51	2	7	2	8		5	2	0	0	0	0	0	0	0	0	0	4	56	23	22	4	HUANUCO	1
FEMALE	NURSE	63	2	1	2	1	2	2	36	1	2	19	34	12	48	2	7	2	5		26	2	0	0	0	0	0	0	0	0	0	4	53	25	26	4	HUANUCO	0
FEMALE	NURSE	28	1	1	2	2	1	1	36	1	1	19	20	6	48	2	8	2	5		1	2	0	0	0	0	0	0	0	0	0	4	56	22	26	3	HUANUCO	0
MALE	NURSE	27	1	1	2	2	1	1	36	1	1	19	21	14	48	2	6	1	8		1	2	0	0	0	0	0	0	0	0	0	4	57	21	26	4	HUANUCO	0
MALE	DOCTOR	34	1	1	2	1	1	1	42	2	4	26	16	6	56	2	6	1	8		2	2	0	0	0	1	0	0	1	1	0	5	68	24	32	4	HUANUCO	0
MALE	DOCTOR	35	1	1	1	2	1	1	36	1	3	20	14	12	50	2	6	1	4		1	2	0	0	0	0	0	0	0	0	0	4	58	23	30	4	HUANUCO	0
MALE	DOCTOR	31	1	2	2	2	1	1	80	4	5	10	32	7	51	2	5	1	6		3	2	0	0	1	0	0	1	0	1	0	5	57	21	31	2	HUANUCO	2
MALE	NURSE	43	1	2	2	1	1	1	48	2	1	21	21	6	56	2	6	1	6		7	2	0	0	1	1	0	1	1	1	0	6	63	24	27	3	HUANUCO	2
FEMALE	NURSE	43	1	2	2	1	1	1	36	1	3	18	10	6	51	2	8	2	4		5	2	0	0	0	1	0	0	1	1	0	5	70	26	31	3	HUANUCO	0
MALE	DOCTOR	32	1	1	2	1	1	1	40	1	3	20	29	5	49	2	7	2	5		1	2	0	0	0	1	0	0	1	1	0	5	60	21	27	2	HUANUCO	0
FEMALE	NURSE	32	1	1	2	1	1	1	40	1	2	21	12	5	54	2	8	2	4		5	2	0	0	0	0	0	0	0	0	0	4	61	28	26	1	HUANUCO	3
FEMALE	NURSE	31	1	2	2	1	1	1	48	2	3	22	12	10	55	2	8	2	5		4	2	0	0	0	0	0	0	0	0	0	4	64	24	30	5	HUANUCO	2
FEMALE	NURSE	29	1	1	2	1	1	1	42	2	3	20	12	5	51	2	7	2	5		2	2	0	0	0	0	0	0	0	0	0	4	58	26	28	4	HUANUCO	2
MALE	NURSE	46	1	2	2	1	2	2	60	2	3	16	19	6	36	3	6	1	5		12	2	0	0	0	0	0	0	0	0	0	4	58	19	28	3	HUANUCO	1
FEMALE	NURSE	51	1	1	2	1	2	1	48	2	2	15	38	11	53	2	6	1	5		10	2	0	0	0	0	0	0	0	0	0	4	59	21	23	2	HUANUCO	1
FEMALE	NURSE	35	1	1	2	2	2	1	36	1	2	20	42	13	47	4	7	2	6		10	2	0	0	0	0	0	0	0	0	0	4	57	22	25	2	HUANUCO	0
MALE	NURSE	58	1	2	2	1	2	2	36	1	2	27	15	6	45	2	8	2	4		11	2	1	1	0	0	0	0	0	0	0	5	62	23	32	1	HUANUCO	0
FEMALE	DOCTOR	30	1	1	1	2	1	1	48	2	3	22	22	8	44	3	5	1	6		2	2	0	0	0	0	0	0	0	0	0	4	44	25	24	2	HUANUCO	0
MALE	DOCTOR	35	1	2	2	1	2	1	45	2	4	22	9	9	46	2	6	1	4		5	2	0	0	0	0	0	0	0	0	0	4	58	22	31	4	HUANUCO	2
FEMALE	NURSE	66	1	2	2	2	2	2	40	1	2	8	12	5	56	2	7	2	4		18	2	0	0	0	0	0	0	0	0	0	4	54	20	18	1	HUANUCO	0
FEMALE	NURSE	36	1	2	2	1	2	1	42	2	2	14	16	6	37	2	8	2	4		7	2	0	0	0	0	0	0	0	0	0	4	38	19	21	2	HUANUCO	0
MALE	DOCTOR	47	1	1	2	1	2	1	60	2	3	13	17	7	48	2	7	2	4		5	2	0	0	1	1	0	1	1	1	0	6	49	20	22	4	HUANUCO	0
FEMALE	NURSE	45	1	2	2	1	2	1	36	1	1	18	18	10	46	2	8	2	4		8	2	0	0	1	0	0	1	0	1	0	5	47	24	20	2	HUANUCO	2
MALE	DOCTOR	42	1	2	2	2	2	1	45	2	4	14	19	6	47	2	7	2	4		3	2	0	0	0	0	0	0	0	0	0	4	60	21	25	4	HUANUCO	0
FEMALE	NURSE	65	1	1	1	1	2	2	45	2	3	19	15	6	45	2	7	2	4		28	2	0	0	0	0	0	0	0	0	0	4	59	26	21	1	HUANUCO	2
FEMALE	NURSE	40	2	2	2	2	2	2	45	2	3	24	18	6	50	2	6	1	4		16	2	0	0	0	1	0	0	1	1	0	5	48	19	23	4	HUANUCO	0
FEMALE	NURSE	57	2	2	2	1	2	2	36	1	3	21	15	5	49	3	6	1	4		18	2	0	0	1	0	0	1	0	1	0	5	50	17	20	4	HUANUCO	0
FEMALE	NURSE	40	2	1	2	1	2	2	43	2	2	22	14	12	51	2	8	2	4		13	2	0	0	0	0	0	0	0	0	0	4	49	20	19	2	HUANUCO	0
MALE	DOCTOR	44	2	2	2	1	2	1	45	2	4	18	32	12	44	4	8	2	8		8	2	0	0	0	1	0	0	1	1	0	5	44	19	17	2	HUANUCO	1
FEMALE	NURSE	45	2	2	2	1	2	2	50	2	3	25	30	12	47	2	7	2	5		13	2	0	0	0	1	0	0	1	1	0	5	52	22	27	3	HUANUCO	1
FEMALE	NURSE	46	2	2	2	1	2	2	36	1	3	26	35	19	40	4	6	1	4		14	2	0	0	1	1	0	1	1	1	0	6	51	15	13	4	HUANUCO	0
MALE	DOCTOR	36	2	2	2	1	2	1	60	2	5	19	37	20	43	2	7	2	4		1	2	0	0	1	1	0	1	1	1	0	6	56	23	27	4	HUANUCO	2
FEMALE	NURSE	37	2	2	2	2	1	1	37	1	2	22	38	23	34	4	6	1	15		4	2	0	0	0	0	0	0	0	0	0	4	37	18	17	2	HUANUCO	1
FEMALE	NURSE	45	2	2	2	1	2	2	48	2	4	30	19	7	44	2	8	2	6		18	2	0	0	1	0	0	1	0	1	0	5	62	23	23	4	HUANUCO	0
FEMALE	NURSE	53	2	1	2	1	2	2	36	1	3	18	16	7	47	3	5	1	5		14	2	0	0	1	0	0	1	0	1	0	5	38	21	18	4	HUANUCO	0
MALE	DOCTOR	65	2	2	2	1	2	2	36	1	3	16	23	7	27	2	7	2	4		25	2	0	0	0	0	0	0	0	0	0	4	46	20	17	4	HUANUCO	0
MALE	NURSE	42	2	1	2	2	2	2	45	2	3	22	30	12	54	2	8	2	6	2	17	1	0	0	0	1	1	0	1	1	1	6	47	22	20	2	HUANUCO	0
FEMALE	NURSE	43	2	2	2	1	2	2	36	1	3	22	17	9	54	2	8	2	4		13	2	0	0	0	0	0	0	0	0	0	4	56	20	31	2	HUANUCO	0
MALE	DOCTOR	51	2	1	1	2	2	2	50	2	4	9	21	7	46	2	6	1	10		12	2	1	1	0	0	0	0	0	0	0	5	62	22	25	2	HUANUCO	3
MALE	DOCTOR	35	2	2	2	1	2	1	50	2	4	20	14	8	53	2	7	2	4		2	2	0	0	0	0	0	0	0	0	0	4	64	22	30	4	HUANUCO	0
MALE	DOCTOR	61	2	2	2	1	2	2	48	2	6	27	17	7	51	2	6	1	4		27	2	0	0	0	0	0	0	0	0	0	4	62	23	23	4	HUANUCO	6
FEMALE	NURSE	37	2	2	2	1	1	1	37	1	2	24	22	7	47	4	6	1	8		3	2	0	0	0	0	0	0	0	0	0	4	54	21	22	2	HUANUCO	1
MALE	DOCTOR	44	2	2	2	2	2	1	50	2	5	16	9	5	54	2	7	2	4		3	2	0	0	0	0	0	0	0	0	0	4	77	29	39	5	HUANUCO	3
MALE	DOCTOR	62	2	2	2	1	2	2	42	2	4	7	30	6	51	2	6	1	5		31	2	0	0	0	1	0	0	1	1	0	5	47	18	22	4	HUANUCO	2
MALE	DOCTOR	52	2	2	1	1	2	2	48	2	5	19	35	15	45	3	5	1	16		14	2	0	0	1	1	0	1	1	1	0	6	55	19	21	2	HUANUCO	2
FEMALE	NURSE	51	2	2	2	1	2	2	36	1	4	18	12	7	51	2	6	1	4		18	2	0	0	0	0	0	0	0	0	0	4	51	22	22	4	HUANUCO	2
FEMALE	NURSE	50	2	2	2	1	2	2	36	1	3	21	27	8	53	5	8	2	7		14	2	0	0	0	0	0	0	0	0	0	4	51	20	25	3	HUANUCO	2
FEMALE	DOCTOR	56	2	1	1	1	2	2	70	3	4	21	36	5	55	2	6	1	4		15	2	0	0	0	0	0	0	0	0	0	4	63	23	19	1	HUANUCO	2
MALE	NURSE	47	2	2	2	1	2	1	36	1	3	24	27	5	53	2	6	1	5		7	2	0	0	0	1	0	0	1	1	0	5	66	24	27	1	HUANUCO	0
FEMALE	NURSE	40	2	2	2	1	1	2	36	1	3	16	29	7	21	2	7	2	4		15	2	0	0	0	0	0	0	0	0	0	4	46	18	17	4	HUANUCO	0
FEMALE	NURSE	44	2	2	2	1	2	2	48	2	3	18	29	23	49	2	7	2	5		16	2	0	0	0	1	0	0	1	1	0	5	56	20	23	3	HUANUCO	2
FEMALE	NURSE	54	2	1	2	1	2	2	45	2	2	17	32	9	53	4	6	1	7		11	2	0	0	0	0	0	0	0	0	0	4	54	21	20	2	HUANUCO	2
FEMALE	NURSE	55	2	1	2	1	2	2	40	1	3	22	24	5	53	2	7	2	4		18	2	0	0	1	0	0	1	0	1	0	5	50	22	8	4	HUANUCO	1
FEMALE	NURSE	50	2	1	1	1	2	2	42	2	3	24	14	13	56	2	6	1	4		16	2	0	0	0	0	0	0	0	0	0	4	54	22	26	3	HUANUCO	0
MALE	NURSE	38	2	2	2	1	1	1	60	2	2	23	19	15	39	2	6	1	14		3	2	1	1	1	1	0	1	1	1	0	7	45	16	21	2	HUANUCO	0
FEMALE	NURSE	56	2	1	2	1	2	2	57	2	3	22	23	16	49	2	6	1	4		22	2	0	0	1	1	0	1	1	1	0	6	36	21	11	2	HUANUCO	5
FEMALE	DOCTOR	36	2	2	2	2	2	1	40	1	4	19	35	15	46	3	6	1	7		6	2	0	0	1	1	0	1	1	1	0	6	47	20	17	2	HUANUCO	0
FEMALE	NURSE	35	2	2	2	1	1	1	36	1	1	18	15	5	56	2	8	2	6		3	2	0	0	0	0	0	0	0	0	0	4	58	28	29	2	HUANUCO	1
MALE	DOCTOR	43	2	2	2	2	1	1	66	3	4	10	22	11	49	2	6	1	4		5	2	1	1	0	1	0	0	1	1	0	6	64	25	13	5	HUANUCO	0
FEMALE	NURSE	28	2	1	2	1	1	1	52	2	1	17	27	10	52	2	7	2	5		1	2	0	0	0	0	0	0	0	0	0	4	46	17	16	4	HUANUCO	0
MALE	NURSE	53	2	1	2	2	2	2	36	1	2	17	15	7	52	2	6	1	5		24	2	0	0	0	0	0	0	0	0	0	4	63	28	29	3	HUANUCO	0
FEMALE	DOCTOR	36	2	2	2	1	2	1	48	2	4	14	31	27	32	3	8	2	4		2	2	0	0	1	1	0	1	1	1	0	6	49	20	23	4	HUANUCO	0
FEMALE	NURSE	57	2	2	2	1	2	2	36	1	3	22	24	8	50	2	7	2	6		29	2	0	0	0	0	0	0	0	0	0	4	57	19	28	4	HUANUCO	3
MALE	DOCTOR	44	2	2	2	1	2	2	60	2	5	19	15	5	53	2	6	1	5		18	2	0	0	1	1	0	1	1	1	0	6	49	23	18	3	HUANUCO	3
MALE	NURSE	51	2	2	1	1	2	2	67	3	3	25	14	6	55	2	8	2	5		16	2	0	0	1	0	0	1	0	1	0	5	62	25	30	4	HUANUCO	4
MALE	DOCTOR	33	2	2	2	1	2	1	40	1	4	20	27	13	44	3	7	2	6		1	2	0	0	1	1	0	1	1	1	0	6	50	21	24	4	HUANUCO	0
MALE	DOCTOR	42	2	2	2	1	2	1	42	2	6	29	16	12	52	2	7	2	5		5	2	0	0	0	0	0	0	0	0	0	4	61	24	24	4	HUANUCO	0
FEMALE	NURSE	53	2	1	2	1	2	2	36	1	3	23	14	5	56	2	7	2	4		29	2	0	0	0	1	0	0	1	1	0	5	61	23	25	4	HUANUCO	2
MALE	DOCTOR	36	2	2	2	2	1	1	44	2	4	13	31	14	42	3	8	2	6		1	2	0	0	1	1	0	1	1	1	0	6	44	23	22	4	HUANUCO	3
FEMALE	NURSE	42	2	2	2	1	2	2	36	1	3	22	34	8	49	3	5	1	16		13	2	0	0	1	0	0	1	0	1	0	5	44	18	12	3	HUANUCO	0
FEMALE	NURSE	56	2	2	2	1	2	2	36	1	3	23	17	7	53	2	9	2	5		29	2	0	0	1	1	0	1	1	1	0	6	47	21	18	4	HUANUCO	3
FEMALE	NURSE	33	2	1	2	1	1	1	36	1	1	22	12	5	56	2	6	1	4		3	2	0	0	0	0	0	0	0	0	0	4	55	24	27	4	HUANUCO	0
MALE	DOCTOR	53	2	2	2	2	2	2	60	2	5	22	35	12	43	4	6	1	6	2	21	1	0	0	1	1	1	1	1	1	1	7	55	16	28	2	HUANUCO	0
MALE	DOCTOR	45	2	2	2	2	2	2	50	2	5	18	40	24	48	2	6	1	4		16	2	0	0	1	0	0	1	0	1	0	5	52	21	16	4	HUANUCO	2
FEMALE	DOCTOR	36	2	1	1	1	2	1	66	3	3	24	20	10	50	2	8	2	9		4	2	0	0	0	1	0	0	1	1	0	5	58	23	23	2	HUANUCO	4
MALE	NURSE	31	2	2	2	1	1	1	36	1	2	25	20	12	47	2	5	1	9		1	2	0	0	0	1	0	0	1	1	0	5	51	20	20	4	HUANUCO	0
FEMALE	NURSE	43	2	2	2	2	2	2	48	2	4	20	15	11	51	2	6	1	4		14	2	0	0	0	0	0	0	0	0	0	4	56	20	30	2	HUANUCO	5
MALE	DOCTOR	68	2	2	2	1	2	1	36	1	4	23	9	5	56	2	5	1	4		10	2	0	0	0	0	0	0	0	0	0	4	79	29	35	4	HUANUCO	5
MALE	DOCTOR	53	2	2	2	2	2	2	36	1	4	24	15	6	54	2	6	1	5		22	2	0	0	0	0	0	0	0	0	0	4	56	24	24	3	HUANUCO	0
FEMALE	NURSE	56	2	1	2	1	2	2	60	2	4	24	13	10	55	2	5	1	6		18	2	0	0	0	1	0	0	1	1	0	5	61	24	32	4	HUANUCO	0
FEMALE	DOCTOR	39	2	1	2	2	1	1	40	1	4	22	41	18	47	4	6	1	16		4	2	1	1	0	1	0	0	1	1	0	6	39	16	16	4	HUANUCO	0
FEMALE	NURSE	35	2	1	2	1	1	1	48	2	3	22	11	7	53	2	7	2	4		3	2	0	0	0	0	0	0	0	0	0	4	63	25	24	4	HUANUCO	0
MALE	DOCTOR	57	2	1	1	2	2	1	36	1	4	13	24	10	51	4	5	1	6		8	2	0	0	0	1	0	0	1	1	0	5	50	19	17	2	HUANUCO	2
MALE	DOCTOR	64	2	2	1	2	2	2	36	1	4	14	14	6	53	2	7	2	4		27	2	0	0	0	0	0	0	0	0	0	4	49	23	17	4	HUANUCO	2
MALE	NURSE	44	2	2	2	1	2	2	54	2	4	30	9	5	55	2	6	1	4		19	2	0	0	0	0	0	0	0	0	0	4	70	26	31	5	HUANUCO	2
FEMALE	NURSE	42	2	2	2	1	2	2	36	1	3	20	14	6	50	2	6	1	4		19	2	0	0	0	0	0	0	0	0	0	4	54	21	18	4	HUANUCO	0
FEMALE	NURSE	53	2	2	2	1	2	1	36	1	3	19	22	8	44	2	6	1	10		10	2	0	0	0	0	0	0	0	0	0	4	51	17	16	3	HUANUCO	0
MALE	NURSE	39	2	2	2	2	2	1	60	2	4	20	25	10	49	2	6	1	7		8	2	0	0	0	0	0	0	0	0	0	4	52	24	18	4	HUANUCO	3
MALE	DOCTOR	48	2	2	2	1	2	1	50	2	4	23	30	17	43	2	8	2	5		7	2	0	0	1	1	0	1	1	1	0	6	43	23	17	3	HUANUCO	0
MALE	DOCTOR	45	2	2	2	2	2	1	50	2	5	17	20	13	47	2	6	1	5		1	2	0	0	0	0	0	0	0	0	0	4	51	21	18	2	HUANUCO	0
MALE	NURSE	65	2	2	2	2	2	2	36	1	2	25	15	5	38	2	8	2	4		30	2	0	0	0	0	0	0	0	0	0	4	65	26	23	4	HUANUCO	0
MALE	DOCTOR	39	2	1	1	1	2	1	36	1	4	13	18	10	35	2	6	1	4		1	2	0	0	0	1	0	0	1	1	0	5	62	24	29	1	HUANUCO	0
MALE	NURSE	47	2	2	2	1	2	1	36	1	3	25	16	7	48	2	8	2	4		9	2	0	0	1	0	0	1	0	1	0	5	60	22	24	4	HUANUCO	0
MALE	NURSE	48	2	2	2	1	2	1	36	1	3	21	13	5	47	2	6	1	5		8	2	0	0	0	0	0	0	0	0	0	4	61	24	23	4	HUANUCO	0
MALE	NURSE	51	2	2	2	1	2	2	40	1	3	21	26	11	29	2	7	2	4		13	2	0	0	0	0	0	0	0	0	0	4	55	19	25	3	HUANUCO	0
MALE	DOCTOR	43	2	2	2	1	2	1	36	1	4	29	10	5	50	2	5	1	4		3	2	0	0	0	0	0	0	0	0	0	4	61	20	27	2	HUANUCO	0
FEMALE	NURSE	34	2	2	2	1	1	1	42	2	2	19	16	5	49	2	8	2	5		2	2	0	0	0	0	0	0	0	0	0	4	54	22	21	4	HUANUCO	0
FEMALE	NURSE	31	2	2	2	1	1	1	36	1	2	23	41	5	49	4	6	1	13		4	2	0	0	0	0	0	0	0	0	0	4	56	19	19	3	HUANUCO	0
FEMALE	NURSE	59	2	2	2	1	2	2	36	1	3	20	16	5	52	3	7	2	5		30	2	0	0	0	1	0	0	1	1	0	5	60	24	25	4	HUANUCO	0
MALE	NURSE	43	2	2	2	2	2	2	36	1	3	20	36	7	41	2	7	2	5		14	2	0	0	0	0	0	0	0	0	0	4	42	20	16	4	HUANUCO	0
MALE	DOCTOR	48	2	2	2	2	2	1	100	4	5	19	21	9	51	2	6	1	5		10	2	0	0	0	1	0	0	1	1	0	5	58	23	13	2	HUANUCO	0
MALE	DOCTOR	44	2	1	1	2	2	1	36	1	6	22	34	11	53	3	7	2	9		6	2	0	0	1	1	0	1	1	1	0	6	48	21	10	4	HUANUCO	0
MALE	DOCTOR	46	2	2	2	2	2	1	36	1	4	15	27	13	47	2	5	1	12		8	2	0	0	0	0	0	0	0	0	0	4	44	17	9	2	HUANUCO	0
FEMALE	NURSE	44	2	2	2	1	2	2	40	1	3	24	10	17	56	2	8	2	4		19	2	0	0	0	0	0	0	0	0	0	4	62	23	16	4	HUANUCO	2
MALE	NURSE	56	2	2	2	1	2	2	36	1	3	22	21	9	50	3	6	1	8		27	2	0	0	0	0	0	0	0	0	0	4	42	22	17	4	HUANUCO	0
MALE	DOCTOR	48	2	1	2	2	2	1	60	2	6	19	14	6	52	2	6	1	4		6	2	0	0	0	0	0	0	0	0	0	4	58	20	21	4	HUANUCO	0
FEMALE	NURSE	49	2	1	1	1	2	2	36	1	1	15	13	6	56	2	8	2	5		19	2	0	0	1	1	0	1	1	1	0	6	51	22	24	4	HUANUCO	0
FEMALE	NURSE	28	2	1	2	1	1	1	36	1	2	19	23	13	50	2	5	1	4		5	2	0	0	0	0	0	0	0	0	0	4	55	17	23	2	HUANUCO	0
MALE	NURSE	51	2	2	2	1	2	1	46	2	3	17	16	5	54	2	8	2	4		3	2	0	0	0	0	0	0	0	0	0	4	59	22	27	4	HUANUCO	2
MALE	DOCTOR	59	2	2	1	2	1	1	44	2	5	18	9	11	56	2	6	1	5		1	2	0	0	1	0	0	1	0	1	0	5	63	24	30	3	HUANUCO	3
FEMALE	NURSE	47	2	2	2	1	2	2	55	2	3	21	13	5	49	2	7	2	5		19	2	0	0	0	0	0	0	0	0	0	4	59	23	30	4	HUANUCO	1
MALE	DOCTOR	44	2	2	2	1	2	2	40	1	4	17	50	17	50	4	5	1	11		16	2	0	0	0	0	0	0	0	0	0	4	41	21	15	2	HUANUCO	0
FEMALE	NURSE	35	2	2	2	2	1	1	54	2	3	21	17	6	55	2	8	2	6		2	2	0	0	0	0	0	0	0	0	0	4	49	24	17	4	ICA	1
FEMALE	NURSE	34	2	1	2	1	1	1	36	1	2	22	25	17	31	2	8	2	5		3	2	1	1	1	0	0	1	0	1	0	6	52	20	21	3	ICA	0
MALE	DOCTOR	64	2	2	2	1	2	2	85	4	5	22	21	12	55	3	6	1	4		36	2	0	0	0	0	0	0	0	0	0	4	47	23	10	3	ICA	5
FEMALE	NURSE	32	2	2	2	1	1	1	54	2	2	23	12	5	56	2	8	2	4		2	2	0	0	0	0	0	0	0	0	0	4	59	22	29	3	ICA	0
FEMALE	NURSE	56	2	2	2	1	2	2	50	2	3	22	13	5	50	2	7	2	5		33	2	0	0	0	0	0	0	0	0	0	4	47	22	20	4	ICA	6
MALE	DOCTOR	63	2	2	2	1	2	2	90	4	6	19	10	5	51	2	5	1	4		36	2	0	0	0	1	0	0	1	1	0	5	64	25	26	4	ICA	5
FEMALE	NURSE	33	2	2	2	2	2	1	36	1	3	27	17	5	55	2	7	2	5	2	3	1	0	0	0	0	1	0	0	0	1	5	57	24	13	2	ICA	1
MALE	DOCTOR	64	2	2	2	1	2	2	66	3	6	22	20	10	35	3	5	1	4		16	2	0	0	0	0	0	0	0	0	0	4	67	19	24	2	ICA	4
FEMALE	DOCTOR	38	2	1	2	2	2	1	40	1	4	19	40	19	47	4	7	2	8		10	2	0	0	1	1	0	1	1	1	0	6	48	18	20	3	ICA	1
FEMALE	NURSE	44	2	2	2	1	2	1	36	1	2	19	13	6	56	3	7	2	4		2	2	0	0	0	0	0	0	0	0	0	4	53	22	23	3	ICA	1
FEMALE	DOCTOR	44	2	2	2	1	2	1	42	2	4	19	12	10	50	2	7	2	4		8	2	0	0	0	0	0	0	0	0	0	4	47	22	16	5	ICA	2
FEMALE	NURSE	55	2	2	2	1	2	2	36	1	2	25	11	5	42	2	7	2	4		21	2	0	0	0	0	0	0	0	0	0	4	56	21	27	4	ICA	0
FEMALE	NURSE	58	2	2	2	1	2	2	42	2	3	24	9	5	56	2	8	2	6		21	2	0	0	0	0	0	0	0	0	0	4	64	25	30	4	ICA	0
FEMALE	NURSE	43	2	1	2	1	2	1	36	1	3	27	27	7	52	3	7	2	7		3	2	0	0	0	0	0	0	0	0	0	4	54	25	21	4	ICA	0
FEMALE	NURSE	48	2	1	2	1	2	2	42	2	3	19	26	7	42	2	8	2	6		16	2	0	0	0	0	0	0	0	0	0	4	50	21	20	4	ICA	1
FEMALE	NURSE	47	2	2	1	2	2	2	50	2	3	22	21	23	44	4	8	2	8		21	2	0	0	0	0	0	0	0	0	0	4	43	21	18	4	ICA	0
MALE	DOCTOR	58	2	2	2	1	2	1	56	2	4	17	12	5	51	2	6	1	4		3	2	0	0	0	0	0	0	0	0	0	4	59	23	26	3	ICA	5
FEMALE	NURSE	49	2	2	2	1	2	2	36	1	3	19	15	6	31	2	6	1	7		18	2	0	0	1	1	0	1	1	1	0	6	43	18	18	4	ICA	1
MALE	DOCTOR	57	2	2	2	1	2	2	36	1	3	16	11	5	39	2	9	2	4		20	2	0	0	0	0	0	0	0	0	0	4	49	23	22	3	ICA	0
FEMALE	NURSE	52	2	1	2	1	2	2	36	1	2	24	23	6	42	3	6	1	6		25	2	0	0	0	1	0	0	1	1	0	5	50	21	20	4	ICA	0
FEMALE	NURSE	60	2	2	2	1	2	2	36	1	2	24	13	5	49	2	8	2	4		29	2	0	0	0	0	0	0	0	0	0	4	57	24	26	4	ICA	0
MALE	DOCTOR	50	2	2	2	1	2	2	48	2	4	18	42	18	34	4	5	1	12		15	2	0	0	1	0	0	1	0	1	0	5	43	22	16	4	ICA	6
FEMALE	NURSE	55	2	1	2	1	2	2	54	2	3	25	16	5	51	2	6	1	4		21	2	0	0	0	0	0	0	0	0	0	4	64	26	31	3	ICA	5
FEMALE	NURSE	62	2	2	2	1	2	2	36	1	2	23	11	6	51	2	7	2	4		30	2	0	0	0	0	0	0	0	0	0	4	49	22	18	4	LIMA	0
FEMALE	NURSE	57	2	2	2	1	2	2	56	2	3	26	20	7	56	2	8	2	5		23	2	0	0	1	0	0	1	0	1	0	5	61	25	25	4	ICA	1
MALE	NURSE	52	2	1	2	2	1	1	56	2	3	26	11	6	55	2	8	2	4		3	2	0	0	0	0	0	0	0	0	0	4	65	25	30	4	ICA	1
MALE	NURSE	49	2	2	2	1	2	2	36	1	2	20	17	7	49	2	7	2	4		20	2	1	1	0	0	0	0	0	0	0	5	59	22	27	4	ICA	0
MALE	DOCTOR	62	2	2	2	1	2	2	60	2	4	28	16	5	49	2	6	1	4		22	2	0	0	0	0	0	0	0	0	0	4	61	25	24	4	ICA	2
FEMALE	NURSE	36	2	2	2	1	2	1	56	2	2	26	16	5	51	2	6	1	4		3	2	1	1	0	1	0	0	1	1	0	6	59	21	25	2	ICA	0
MALE	DOCTOR	48	2	2	2	2	2	2	36	1	4	18	24	6	47	6	7	2	20		15	2	1	1	1	0	0	1	0	1	0	6	55	23	25	5	ICA	2
FEMALE	NURSE	38	2	1	1	1	2	1	36	1	2	21	13	8	51	2	7	2	6		3	2	0	0	0	1	0	0	1	1	0	5	58	24	25	4	ICA	0
FEMALE	NURSE	28	2	2	2	2	1	1	36	1	2	20	17	10	49	2	6	1	8		3	2	0	0	1	1	0	1	1	1	0	6	60	19	28	4	ICA	0
MALE	DOCTOR	51	2	2	2	1	2	1	52	2	4	20	15	6	53	2	6	1	6		3	2	0	0	0	0	0	0	0	0	0	4	61	24	23	4	ICA	0
FEMALE	NURSE	51	2	2	2	2	2	1	62	3	3	21	10	7	51	4	6	1	9		4	2	0	0	1	1	0	1	1	1	0	6	56	23	24	4	ICA	2
MALE	NURSE	34	2	1	1	1	2	1	36	1	3	25	12	8	51	2	7	2	4		1	2	0	0	1	0	0	1	0	1	0	5	67	22	27	4	ICA	0
FEMALE	NURSE	26	2	1	2	2	1	1	36	1	1	22	14	5	44	2	8	2	4		1	2	0	0	0	0	0	0	0	0	0	4	60	19	24	5	ICA	3
MALE	DOCTOR	36	2	2	2	2	2	1	72	3	3	26	45	19	48	6	6	1	18		3	2	0	0	1	1	0	1	1	1	0	6	40	23	9	2	ICA	4
MALE	DOCTOR	34	2	1	2	2	2	1	36	1	4	19	9	5	56	2	8	2	4		5	2	0	0	0	0	0	0	0	0	0	4	58	20	15	4	ICA	1
FEMALE	NURSE	36	2	2	2	1	2	1	36	1	2	24	13	5	47	2	8	2	4		5	2	0	0	0	0	0	0	0	0	0	4	67	29	28	2	ICA	1
FEMALE	DOCTOR	38	2	2	2	2	2	1	36	1	3	16	36	10	44	4	5	1	10		4	2	1	1	0	1	0	0	1	1	0	6	42	16	14	4	ICA	0
FEMALE	DOCTOR	33	2	2	2	1	1	1	46	2	4	22	34	13	38	4	8	2	9		5	2	0	0	1	0	0	1	0	1	0	5	57	22	20	4	ICA	2
MALE	NURSE	30	2	1	2	2	1	1	40	1	1	15	44	5	47	2	7	2	9		3	2	0	0	0	0	0	0	0	0	0	4	44	21	17	4	ICA	0
MALE	DOCTOR	54	2	2	2	1	1	1	60	2	5	18	25	11	51	2	8	2	4		2	2	0	0	1	0	0	1	0	1	0	5	63	26	30	4	ICA	0
FEMALE	NURSE	28	2	2	2	2	1	1	42	2	1	13	22	7	47	2	6	1	4		3	2	0	0	1	1	0	1	1	1	0	6	42	22	15	2	ICA	1
MALE	DOCTOR	50	2	2	2	1	1	1	48	2	5	20	18	10	48	2	6	1	4		10	2	1	1	0	1	0	0	1	1	0	6	62	27	33	4	ICA	1
MALE	DOCTOR	36	2	2	2	2	1	1	40	1	4	21	16	8	47	2	7	2	5		10	2	0	0	0	0	0	0	0	0	0	4	63	23	33	4	ICA	0
FEMALE	NURSE	33	2	2	2	2	1	1	48	2	1	20	15	6	55	2	6	1	4		1	2	0	0	0	1	0	0	1	1	0	5	45	18	26	2	ICA	0
MALE	DOCTOR	44	2	2	2	1	1	1	55	2	4	22	19	5	50	2	7	2	14		3	2	0	0	0	0	0	0	0	0	0	4	64	24	32	4	ICA	2
MALE	DOCTOR	38	2	2	2	1	1	1	56	2	5	15	15	5	49	2	6	1	5		5	2	1	1	0	1	0	0	1	1	0	6	61	26	25	4	ICA	1
FEMALE	NURSE	41	2	1	2	2	2	2	36	1	3	29	51	11	51	4	9	2	5		15	2	1	1	0	0	0	0	0	0	0	5	57	22	31	2	ICA	5
FEMALE	NURSE	45	2	2	2	1	2	2	36	1	3	21	23	7	48	2	8	2	4		13	2	0	0	0	1	0	0	1	1	0	5	57	19	21	3	ICA	0
MALE	NURSE	40	2	2	2	1	2	1	36	1	3	26	9	5	56	2	7	2	4		1	2	1	1	1	0	0	1	0	1	0	6	64	22	28	5	ICA	0
FEMALE	NURSE	27	2	1	2	1	2	1	36	1	3	23	26	7	43	2	8	2	4		1	2	0	0	0	0	0	0	0	0	0	4	56	21	25	4	ICA	0
FEMALE	NURSE	29	2	1	1	1	2	1	36	1	3	20	13	6	49	2	8	2	4		1	2	0	0	0	0	0	0	0	0	0	4	52	22	23	4	ICA	0
MALE	DOCTOR	50	2	2	2	1	2	2	36	1	4	23	21	12	44	2	8	2	4		20	2	0	0	0	0	0	0	0	0	0	4	56	21	23	4	ICA	1
FEMALE	NURSE	62	2	2	2	1	2	2	36	1	3	23	15	6	45	2	7	2	4		29	2	0	0	0	0	0	0	0	0	0	4	53	19	23	4	ICA	2
MALE	DOCTOR	59	2	2	2	1	2	2	36	1	4	24	42	6	44	2	8	2	4		27	2	0	0	0	0	0	0	0	0	0	4	46	22	23	4	ICA	0
MALE	DOCTOR	61	2	1	2	1	2	2	36	1	4	22	23	5	50	2	8	2	4		30	2	0	0	0	0	0	0	0	0	0	4	50	20	24	4	ICA	0
FEMALE	NURSE	49	2	2	2	1	2	2	48	2	3	21	16	5	56	2	6	1	5		18	2	0	0	0	0	0	0	0	0	0	4	44	20	20	4	ICA	0
FEMALE	NURSE	41	2	2	2	1	2	2	36	1	3	26	20	7	49	2	7	2	4		13	2	0	0	0	0	0	0	0	0	0	4	56	22	23	1	ICA	0
MALE	DOCTOR	37	2	2	2	2	2	1	49	2	4	20	53	12	29	2	6	1	7		8	2	0	0	0	0	0	0	0	0	0	4	38	18	20	2	ICA	0
FEMALE	NURSE	61	2	1	2	1	2	2	36	1	3	22	21	5	51	2	7	2	4		17	2	0	0	0	0	0	0	0	0	0	4	51	21	21	4	ICA	0
MALE	DOCTOR	45	2	2	2	1	2	1	36	1	4	20	50	24	41	2	8	2	14		8	2	0	0	1	1	0	1	1	1	0	6	45	17	21	2	ICA	2
FEMALE	NURSE	44	2	2	2	1	2	1	60	2	5	19	41	18	40	2	6	1	5		3	2	0	0	0	0	0	0	0	0	0	4	50	22	23	1	ICA	0
FEMALE	DOCTOR	54	2	1	2	1	2	1	36	1	3	22	14	5	55	2	8	2	4		10	2	0	0	0	0	0	0	0	0	0	4	57	23	24	4	ICA	0
FEMALE	NURSE	47	2	1	2	1	2	2	36	1	3	17	10	5	51	2	8	2	4		20	2	0	0	0	0	0	0	0	0	0	4	39	21	19	4	ICA	2
FEMALE	NURSE	28	2	1	1	1	1	1	36	1	2	26	9	5	50	2	8	2	4		1	2	0	0	0	0	0	0	0	0	0	4	58	23	22	4	ICA	0
FEMALE	NURSE	52	2	2	2	1	2	2	36	1	3	21	11	5	45	2	8	2	4		14	2	0	0	0	0	0	0	0	0	0	4	55	23	19	4	ICA	0
MALE	DOCTOR	30	2	2	2	1	1	1	84	4	4	23	32	23	37	2	6	1	4		2	2	0	0	1	1	0	1	1	1	0	6	46	17	10	2	ICA	0
MALE	DOCTOR	48	2	1	2	1	2	2	48	2	5	16	10	10	56	3	6	1	6		19	2	0	0	0	0	0	0	0	0	0	4	52	20	20	5	ICA	0
FEMALE	NURSE	60	2	2	2	1	2	2	36	1	2	18	9	5	56	2	9	2	4		30	2	0	0	0	0	0	0	0	0	0	4	53	22	18	4	ICA	0
FEMALE	DOCTOR	61	2	2	2	1	2	2	50	2	5	26	15	5	46	2	5	1	4		30	2	0	0	0	0	0	0	0	0	0	4	62	22	31	4	ICA	5
FEMALE	NURSE	33	2	2	2	1	1	1	36	1	3	22	35	12	43	2	6	1	4		3	2	0	0	0	0	0	0	0	0	0	4	51	21	24	4	ICA	0
MALE	DOCTOR	46	2	2	2	1	2	1	50	2	6	20	37	23	48	2	7	2	7		8	2	0	0	0	0	0	0	0	0	0	4	56	23	24	4	ICA	3
MALE	DOCTOR	51	2	1	1	1	2	2	56	2	6	21	14	7	56	2	8	2	5		19	2	0	0	1	1	0	1	1	1	0	6	61	23	26	5	ICA	0
FEMALE	NURSE	32	2	2	2	1	2	1	36	1	3	21	17	10	49	2	6	1	4		2	2	0	0	0	0	0	0	0	0	0	4	42	19	24	4	ICA	0
FEMALE	NURSE	60	2	2	2	1	2	2	36	1	3	26	10	6	50	2	6	1	4		20	2	0	0	0	0	0	0	0	0	0	4	59	23	23	4	ICA	0
FEMALE	NURSE	46	2	2	2	1	2	2	36	1	3	22	28	6	48	2	6	1	4		16	2	0	0	0	0	0	0	0	0	0	4	43	21	18	2	ICA	0
FEMALE	NURSE	39	2	2	2	1	1	1	36	1	2	26	35	10	46	5	6	1	6		3	2	0	0	0	0	0	0	0	0	0	4	47	21	22	3	ICA	0
FEMALE	NURSE	53	2	2	2	1	2	2	48	2	3	28	9	5	50	2	6	1	4		19	2	0	0	0	0	0	0	0	0	0	4	61	23	25	4	ICA	0
FEMALE	NURSE	37	2	2	2	1	1	1	60	2	2	27	33	14	51	2	5	1	4	1	4	1	0	0	0	0	1	0	0	0	1	5	48	22	18	3	ICA	1
MALE	DOCTOR	52	2	2	2	1	2	2	60	2	6	28	12	6	56	2	7	2	4		15	2	0	0	0	0	0	0	0	0	0	4	65	25	27	4	ICA	2
MALE	DOCTOR	65	2	2	2	1	2	2	50	2	5	24	10	5	56	2	7	2	4		29	2	0	0	0	0	0	0	0	0	0	4	58	24	29	3	ICA	5
MALE	DOCTOR	63	2	2	2	1	2	2	60	2	4	22	13	5	56	2	7	2	4		28	2	0	0	0	0	0	0	0	0	0	4	59	23	24	3	ICA	6
MALE	DOCTOR	33	2	2	2	1	2	1	72	3	5	16	26	5	56	2	6	1	11		2	2	0	0	0	0	0	0	0	0	0	4	50	25	21	2	ICA	0
FEMALE	NURSE	52	2	2	2	1	2	2	36	1	2	18	19	5	43	3	8	2	7		15	2	0	0	0	0	0	0	0	0	0	4	47	21	19	4	ICA	1
FEMALE	NURSE	39	2	2	2	1	2	1	48	2	3	19	40	12	38	3	8	2	5		8	2	0	0	0	0	0	0	0	0	0	4	61	24	24	4	ICA	0
MALE	DOCTOR	33	2	1	2	2	1	1	80	4	4	15	31	10	48	3	5	1	5		2	2	0	0	0	0	0	0	0	0	0	4	58	21	30	2	ICA	0
FEMALE	NURSE	27	2	1	2	1	2	1	36	1	3	21	16	8	50	2	6	1	8		1	2	0	0	0	0	0	0	0	0	0	4	52	20	23	3	ICA	0
FEMALE	DOCTOR	45	2	2	2	1	2	1	72	3	6	15	17	21	43	2	6	1	4		9	2	0	0	0	0	0	0	0	0	0	4	37	17	17	2	ICA	0
MALE	DOCTOR	62	2	2	2	1	2	2	72	3	4	21	9	5	56	2	7	2	4		30	2	0	0	0	0	0	0	0	0	0	4	62	23	31	3	ICA	6
FEMALE	NURSE	37	2	1	2	1	2	2	54	2	3	24	20	11	47	4	10	3	4		14	2	0	0	0	0	0	0	0	0	0	4	43	19	15	2	ICA	2
FEMALE	NURSE	39	2	2	2	1	2	2	36	1	3	23	46	10	38	4	8	2	6		14	2	0	0	0	1	0	0	1	1	0	5	46	14	15	3	ICA	0
FEMALE	DOCTOR	37	2	2	2	1	2	1	60	2	3	23	18	5	51	2	5	1	4		2	2	0	0	0	0	0	0	0	0	0	4	58	22	20	2	ICA	0
FEMALE	NURSE	57	2	2	2	1	2	2	51	2	4	25	10	6	45	2	10	3	5		30	2	0	0	0	0	0	0	0	0	0	4	52	22	21	4	ICA	5
FEMALE	NURSE	57	2	1	2	1	2	2	45	2	3	24	23	9	53	2	8	2	5		29	2	0	0	0	1	0	0	1	1	0	5	54	24	20	3	ICA	0
MALE	DOCTOR	48	2	1	1	1	2	1	50	2	5	20	16	7	55	2	7	2	5		7	2	0	0	0	0	0	0	0	0	0	4	57	24	27	4	ICA	0
FEMALE	DOCTOR	57	2	2	2	1	2	2	50	2	4	24	11	7	45	3	7	2	6		22	2	0	0	0	0	0	0	0	0	0	4	50	23	20	3	ICA	3
MALE	DOCTOR	65	2	2	2	1	2	2	50	2	5	20	13	6	47	2	6	1	10		29	2	0	0	0	0	0	0	0	0	0	4	56	24	28	3	ICA	2
MALE	DOCTOR	61	2	2	2	1	2	2	56	2	5	29	12	12	56	2	6	1	9		30	2	0	0	0	0	0	0	0	0	0	4	58	24	30	3	ICA	5
MALE	DOCTOR	62	2	2	2	1	2	2	48	2	3	25	20	7	56	2	7	2	5		30	2	0	0	0	0	0	0	0	0	0	4	56	24	30	4	ICA	2
FEMALE	DOCTOR	35	2	1	2	2	2	1	54	2	3	24	25	6	46	2	6	1	6		2	2	0	0	0	0	0	0	0	0	0	4	47	21	23	3	ICA	0
FEMALE	DOCTOR	58	2	2	2	1	2	2	36	1	3	24	10	5	56	2	6	1	4		29	2	0	0	0	0	0	0	0	0	0	4	48	21	25	4	ICA	0
MALE	DOCTOR	43	2	2	2	1	2	2	66	3	6	19	10	6	39	2	6	1	5		13	2	0	0	0	1	0	0	1	1	0	5	54	20	20	3	ICA	2
FEMALE	NURSE	60	2	2	2	1	2	1	48	2	3	23	15	5	55	2	7	2	7		8	2	0	0	1	1	0	1	1	1	0	6	48	20	20	2	ICA	0
FEMALE	NURSE	47	2	2	2	1	2	1	37	1	3	19	34	17	51	2	5	1	9		7	2	1	1	1	1	0	1	1	1	0	7	48	19	23	4	ICA	0
FEMALE	NURSE	55	2	2	2	1	2	1	37	1	3	26	20	5	55	2	7	2	4		1	2	0	0	0	0	0	0	0	0	0	4	63	21	28	4	ICA	0
FEMALE	NURSE	43	2	2	2	1	2	2	36	1	2	21	19	5	46	2	7	2	4		14	2	0	0	0	0	0	0	0	0	0	4	52	17	17	4	ICA	0
FEMALE	NURSE	57	2	1	2	1	2	2	65	3	3	23	22	8	56	2	7	2	7		28	2	0	0	1	1	0	1	1	1	0	6	56	20	24	3	ICA	0
MALE	DOCTOR	35	2	1	1	2	2	1	42	2	4	20	18	6	47	2	6	1	4		2	2	0	0	1	1	0	1	1	1	0	6	53	22	22	4	LIMA	0
MALE	DOCTOR	68	2	1	2	1	2	2	56	2	5	11	15	5	55	2	7	2	5		32	2	0	0	0	0	0	0	0	0	0	4	60	24	29	4	ICA	0
MALE	DOCTOR	33	2	1	2	1	1	1	84	4	4	26	25	12	45	2	5	1	4		2	2	0	0	1	1	0	1	1	1	0	6	57	24	15	3	ICA	0
FEMALE	DOCTOR	44	2	2	2	1	1	1	54	2	5	21	13	7	49	2	5	1	4		3	2	0	0	0	1	0	0	1	1	0	5	36	22	20	1	ICA	2
MALE	DOCTOR	30	2	1	2	2	1	1	60	2	4	16	24	10	45	2	6	1	5		3	2	0	0	0	1	0	0	1	1	0	5	54	21	23	3	ICA	0
MALE	DOCTOR	42	2	1	1	2	1	1	36	1	3	28	27	14	48	2	6	1	4		2	2	0	0	0	1	0	0	1	1	0	5	59	21	22	4	ICA	0
FEMALE	NURSE	60	2	1	2	1	2	1	36	1	2	26	13	5	56	3	8	2	4		8	2	0	0	0	0	0	0	0	0	0	4	62	20	23	4	ICA	3
FEMALE	NURSE	40	2	1	2	1	1	1	37	1	3	25	12	5	56	2	8	2	4		8	2	0	0	0	0	0	0	0	0	0	4	65	20	19	4	ICA	1
MALE	DOCTOR	62	2	2	2	1	2	2	56	2	5	17	41	13	46	2	6	1	9		29	2	0	0	1	1	0	1	1	1	0	6	55	22	29	4	ICA	4
MALE	DOCTOR	62	2	2	2	1	2	2	36	1	4	25	13	6	56	2	6	1	7		16	2	0	0	0	1	0	0	1	1	0	5	58	21	27	3	ICA	3
FEMALE	NURSE	26	2	1	2	1	1	1	36	1	2	27	16	7	21	2	6	1	5		2	2	0	0	1	0	0	1	0	1	0	5	56	20	30	4	ICA	1
FEMALE	NURSE	29	2	1	1	1	2	1	37	1	3	21	20	7	50	2	7	2	6		2	2	0	0	0	0	0	0	0	0	0	4	49	22	21	3	ICA	0
MALE	NURSE	33	2	2	2	2	1	1	36	1	3	27	44	5	48	6	7	2	6		2	2	0	0	1	1	0	1	1	1	0	6	59	21	25	4	ICA	0
FEMALE	DOCTOR	52	2	2	2	1	2	1	45	2	4	22	11	5	56	2	6	1	7		10	2	0	0	0	1	0	0	1	1	0	5	52	24	18	4	ICA	0
FEMALE	NURSE	45	2	1	2	1	2	2	36	1	3	19	11	9	54	2	6	1	4		15	2	0	0	0	1	0	0	1	1	0	5	48	21	19	4	ICA	3
MALE	DOCTOR	57	2	2	2	1	2	1	72	3	4	15	34	10	50	2	7	2	8		7	2	1	1	1	1	0	1	1	1	0	7	54	23	22	4	ICA	2
MALE	DOCTOR	66	2	1	2	1	2	2	60	2	4	16	10	5	51	2	6	1	10		18	2	0	0	1	1	0	1	1	1	0	6	40	19	19	4	ICA	0
FEMALE	NURSE	64	2	2	2	1	2	2	40	1	3	24	10	6	49	2	8	2	6		33	2	0	0	0	0	0	0	0	0	0	4	65	22	24	4	ICA	4
MALE	DOCTOR	65	2	1	1	2	2	2	40	1	4	17	10	5	50	2	4	1	14		26	2	0	0	0	0	0	0	0	0	0	4	38	23	13	4	ICA	5
MALE	DOCTOR	42	2	2	2	1	2	1	40	1	5	8	44	24	45	3	6	1	5		2	2	0	0	0	0	0	0	0	0	0	4	50	20	19	2	ICA	0
FEMALE	NURSE	57	2	1	2	2	2	2	76	3	4	23	20	6	51	2	5	1	19		29	2	0	0	0	0	0	0	0	0	0	4	59	26	22	5	ICA	6
FEMALE	NURSE	54	2	2	2	1	2	2	42	2	2	29	13	8	55	2	8	2	4		32	2	0	0	0	1	0	0	1	1	0	5	69	23	33	4	ICA	6
FEMALE	NURSE	44	2	2	2	1	2	2	36	1	2	25	9	5	56	2	6	1	6		15	2	0	0	0	0	0	0	0	0	0	4	54	19	24	4	ICA	1
MALE	DOCTOR	61	2	2	2	2	2	2	60	2	3	22	47	20	44	5	6	1	4		28	2	0	0	1	1	0	1	1	1	0	6	49	17	24	1	ICA	0
FEMALE	DOCTOR	46	2	2	2	1	2	1	60	2	5	20	27	18	39	2	5	1	24		8	2	1	1	0	1	0	0	1	1	0	6	49	18	23	2	ICA	3
MALE	DOCTOR	53	2	2	2	1	2	2	36	1	4	22	11	5	53	2	7	2	8		20	2	0	0	0	0	0	0	0	0	0	4	75	25	34	4	ICA	2
FEMALE	NURSE	59	2	2	2	1	2	2	36	1	3	22	13	6	41	2	6	1	5		36	2	0	0	0	0	0	0	0	0	0	4	62	22	23	4	ICA	0
MALE	DOCTOR	63	2	2	2	2	2	2	84	4	6	18	19	8	49	2	6	1	7		30	2	0	0	0	0	0	0	0	0	0	4	36	22	17	4	ICA	3
MALE	DOCTOR	39	2	1	1	1	1	1	60	2	3	20	32	14	39	2	5	1	5		2	2	0	0	0	0	0	0	0	0	0	4	44	21	15	2	ICA	0
FEMALE	DOCTOR	55	2	1	2	1	2	1	36	1	3	18	36	8	43	5	6	1	13		8	2	0	0	0	0	0	0	0	0	0	4	50	18	24	2	ICA	2
FEMALE	DOCTOR	49	2	1	2	1	2	2	36	1	4	25	19	8	56	2	6	1	7		13	2	0	0	1	1	0	1	1	1	0	6	56	21	23	4	ICA	0
MALE	DOCTOR	62	2	2	2	1	2	2	76	3	5	21	20	6	51	3	6	1	4		30	2	0	0	0	1	0	0	1	1	0	5	46	21	16	5	ICA	3
MALE	DOCTOR	54	2	2	2	1	2	1	40	1	4	25	17	7	51	2	6	1	4		6	2	0	0	0	0	0	0	0	0	0	4	59	27	30	3	ICA	5
MALE	DOCTOR	33	2	1	1	1	1	1	40	1	4	14	11	5	49	2	6	1	4		2	2	0	0	0	0	0	0	0	0	0	4	46	24	19	3	ICA	0
FEMALE	NURSE	36	2	1	2	1	1	1	36	1	2	18	11	5	53	2	7	2	5		6	2	0	0	0	0	0	0	0	0	0	4	46	22	19	4	ICA	0
MALE	DOCTOR	42	2	2	2	1	2	1	36	1	4	18	10	7	54	2	8	2	4		2	2	0	0	0	0	0	0	0	0	0	4	56	25	24	4	ICA	2
MALE	DOCTOR	30	2	2	2	2	1	1	50	2	3	23	26	17	37	2	5	1	4		2	2	0	0	0	0	0	0	0	0	0	4	38	18	24	2	ICA	0
MALE	DOCTOR	45	2	2	2	1	1	1	36	1	3	20	19	5	54	2	8	2	4		8	2	0	0	0	0	0	0	0	0	0	4	54	23	23	4	ICA	0
FEMALE	NURSE	60	2	2	2	1	2	2	42	2	3	26	10	5	51	2	7	2	5		25	2	0	0	0	0	0	0	0	0	0	4	62	26	29	4	ICA	1
FEMALE	NURSE	46	2	1	2	1	2	2	36	1	3	22	28	5	45	3	5	1	15		15	2	0	0	0	1	0	0	1	1	0	5	41	17	16	2	ICA	0
MALE	NURSE	25	2	1	2	1	2	1	50	2	3	27	18	8	46	2	6	1	4		1	2	0	0	0	0	0	0	0	0	0	4	60	24	29	4	ICA	1
FEMALE	NURSE	45	2	2	2	2	2	2	36	1	3	22	27	5	38	4	8	2	9		19	2	0	0	0	0	0	0	0	0	0	4	42	19	15	4	ICA	0
FEMALE	NURSE	58	2	1	2	2	2	2	60	2	5	22	33	9	47	3	5	1	20		36	2	1	1	1	1	0	1	1	1	0	7	60	19	28	1	ICA	5
FEMALE	NURSE	34	2	2	2	1	1	1	50	2	2	23	25	10	46	3	6	1	9		4	2	0	0	0	0	0	0	0	0	0	4	44	23	16	4	ICA	0
FEMALE	NURSE	57	2	1	2	1	2	2	36	1	3	23	29	6	49	3	3	1	15		35	2	1	1	1	1	0	1	1	1	0	7	42	24	15	2	ICA	2
FEMALE	NURSE	60	2	2	2	1	2	2	44	2	3	23	43	11	43	4	8	2	4		30	2	1	1	1	1	0	1	1	1	0	7	39	22	25	4	ICA	3
FEMALE	NURSE	48	2	1	2	1	2	2	60	2	3	21	17	7	53	2	8	2	4		15	2	0	0	0	0	0	0	0	0	0	4	56	21	28	4	ICA	0
MALE	DOCTOR	34	2	1	1	2	2	1	54	2	4	26	25	9	48	2	6	1	7		1	2	0	0	0	0	0	0	0	0	0	4	57	28	23	3	ICA	0
FEMALE	NURSE	44	2	2	2	1	2	2	36	1	2	25	22	11	47	2	10	3	5		15	2	0	0	0	0	0	0	0	0	0	4	61	16	27	4	ICA	2
FEMALE	NURSE	55	2	2	2	1	2	2	36	1	3	19	32	10	40	4	7	2	7		29	2	0	0	0	0	0	0	0	0	0	4	41	16	15	2	ICA	2
MALE	DOCTOR	45	2	2	2	1	2	1	60	2	5	20	38	17	44	3	6	1	5		10	2	0	0	1	1	0	1	1	1	0	6	49	19	20	2	ICA	2
FEMALE	DOCTOR	47	2	2	2	1	2	2	48	2	4	26	12	8	54	2	7	2	4		19	2	0	0	0	0	0	0	0	0	0	4	57	23	24	2	ICA	0
FEMALE	DOCTOR	49	2	1	2	1	2	1	40	1	5	28	35	12	55	3	5	1	5		9	2	0	0	0	1	0	0	1	1	0	5	50	20	26	3	ICA	2
FEMALE	NURSE	41	2	2	2	1	2	2	42	2	3	22	18	6	48	2	6	1	6		15	2	0	0	0	0	0	0	0	0	0	4	53	22	22	3	ICA	6
MALE	DOCTOR	59	2	2	2	2	2	2	80	4	6	27	9	5	55	2	7	2	5		30	2	0	0	0	0	0	0	0	0	0	4	37	12	20	5	ICA	6
MALE	DOCTOR	56	2	2	2	1	2	2	60	2	4	19	24	12	49	4	7	2	8		16	2	0	0	1	0	0	1	0	1	0	5	48	19	25	2	ICA	3
FEMALE	NURSE	44	2	2	2	1	2	2	48	2	3	21	16	5	51	2	7	2	4		15	2	1	1	0	0	0	0	0	0	0	5	50	24	20	4	ICA	2
FEMALE	NURSE	45	2	1	2	1	2	1	40	1	3	25	13	8	55	2	6	1	4		5	2	0	0	0	1	0	0	1	1	0	5	66	25	22	4	ICA	5
FEMALE	NURSE	39	2	1	2	1	2	1	36	1	3	26	17	5	52	3	6	1	4		4	2	0	0	0	0	0	0	0	0	0	4	60	24	23	3	ICA	0
MALE	DOCTOR	48	2	2	2	1	2	2	46	2	4	25	17	6	55	2	6	1	4		15	2	0	0	0	1	0	0	1	1	0	5	62	23	26	1	ICA	0
MALE	NURSE	53	2	2	2	1	2	1	48	2	3	25	19	9	45	3	6	1	6		4	2	1	1	0	1	0	0	1	1	0	6	63	23	31	2	ICA	2
FEMALE	NURSE	66	2	2	2	1	2	2	36	1	2	22	23	5	54	2	6	1	10		29	2	0	0	0	0	0	0	0	0	0	4	61	21	17	4	ICA	0
FEMALE	NURSE	56	2	1	2	1	2	2	36	1	3	26	11	5	56	2	8	2	4		31	2	0	0	0	0	0	0	0	0	0	4	64	24	32	4	ICA	3
FEMALE	NURSE	45	2	2	2	1	2	1	36	1	2	26	31	11	51	2	6	1	4		6	2	1	1	0	0	0	0	0	0	0	5	48	16	20	3	ICA	0
MALE	DOCTOR	53	2	2	2	1	2	1	40	1	3	23	10	5	56	2	7	2	4		10	2	0	0	0	0	0	0	0	0	0	4	64	27	28	4	ICA	5
MALE	NURSE	40	2	2	2	2	2	1	40	1	4	24	17	10	46	3	6	1	6		8	2	0	0	0	0	0	0	0	0	0	4	56	23	23	4	ICA	2
MALE	DOCTOR	58	2	1	1	1	2	2	70	3	3	26	18	11	56	2	6	1	4		25	2	0	0	1	1	0	1	1	1	0	6	49	18	18	2	ICA	3
FEMALE	DOCTOR	38	2	1	1	2	2	1	36	1	3	24	34	5	49	4	6	1	8		2	2	0	0	0	0	0	0	0	0	0	4	47	20	16	3	ICA	5
MALE	DOCTOR	32	2	1	2	2	1	1	80	4	3	16	36	21	32	3	6	1	6		2	2	0	0	0	0	0	0	0	0	0	4	53	22	24	3	ICA	0
MALE	DOCTOR	63	2	2	2	1	2	1	36	1	4	30	16	11	56	2	6	1	5		5	2	0	0	0	0	0	0	0	0	0	4	64	24	32	4	ICA	3
FEMALE	NURSE	41	2	2	2	1	2	2	48	2	3	21	21	24	47	4	8	2	6		14	2	0	0	1	1	0	1	1	1	0	6	50	20	17	5	ICA	0
FEMALE	NURSE	45	2	2	2	1	2	1	36	1	2	24	17	6	49	2	8	2	4		6	2	0	0	0	0	0	0	0	0	0	4	53	23	22	4	ICA	3
FEMALE	NURSE	36	2	2	2	1	1	1	55	2	2	25	13	5	53	2	6	1	7		4	2	0	0	0	0	0	0	0	0	0	4	60	25	28	4	ICA	0
MALE	DOCTOR	41	2	2	2	2	2	1	90	4	6	17	39	18	55	3	6	1	6		9	2	0	0	1	1	0	1	1	1	0	6	55	25	23	2	ICA	2
FEMALE	NURSE	56	2	2	2	1	2	2	42	2	4	20	37	10	44	4	6	1	7		21	2	0	0	0	0	0	0	0	0	0	4	49	22	22	4	ICA	0
FEMALE	NURSE	60	2	2	2	1	2	2	60	2	6	29	10	5	55	2	8	2	5		35	2	0	0	0	0	0	0	0	0	0	4	59	25	31	4	ICA	5
FEMALE	NURSE	62	2	1	2	1	2	2	40	1	3	30	12	5	51	2	5	1	5		36	2	0	0	0	0	0	0	0	0	0	4	64	24	25	4	ICA	2
FEMALE	NURSE	61	2	2	2	1	2	2	50	2	3	20	11	5	46	3	7	2	6		30	2	0	0	0	0	0	0	0	0	0	4	46	20	26	4	ICA	0
FEMALE	DOCTOR	27	2	1	1	2	2	1	60	2	4	24	29	11	46	4	5	1	10		2	2	0	0	1	0	0	1	0	1	0	5	62	21	30	2	ICA	0
FEMALE	NURSE	63	2	2	2	1	2	2	36	1	3	18	18	7	36	3	8	2	5		28	2	0	0	0	1	0	0	1	1	0	5	56	22	20	5	ICA	0
FEMALE	NURSE	40	2	1	1	1	2	2	40	1	3	26	11	5	55	2	8	2	4		14	2	0	0	0	0	0	0	0	0	0	4	78	26	28	4	ICA	3
FEMALE	NURSE	42	2	2	2	1	2	2	48	2	3	21	18	20	46	2	7	2	8		14	2	0	0	0	0	0	0	0	0	0	4	56	21	18	4	ICA	2
FEMALE	NURSE	62	2	2	2	1	2	2	36	1	3	20	12	5	51	2	10	3	4		36	2	0	0	0	0	0	0	0	0	0	4	53	22	21	4	ICA	0
MALE	DOCTOR	35	2	2	2	2	2	1	56	2	4	13	19	6	50	2	7	2	4		3	2	0	0	0	0	0	0	0	0	0	4	44	22	18	4	ICA	1
MALE	DOCTOR	64	2	2	2	1	2	2	40	1	5	25	21	14	47	2	7	2	4		31	2	0	0	0	0	0	0	0	0	0	4	56	22	24	4	ICA	2
FEMALE	NURSE	35	2	1	2	2	1	1	36	1	2	15	41	14	42	3	7	2	11		4	2	0	0	0	0	0	0	0	0	0	4	42	17	18	3	ICA	0
FEMALE	NURSE	48	2	2	2	1	2	1	36	1	3	23	12	6	55	2	7	2	4		10	2	0	0	0	0	0	0	0	0	0	4	54	22	24	4	ICA	2
FEMALE	NURSE	58	2	2	2	1	2	2	36	1	3	21	19	5	56	2	9	2	4		35	2	0	0	0	0	0	0	0	0	0	4	47	24	17	2	ICA	0
FEMALE	NURSE	49	2	1	2	1	2	2	40	1	2	21	18	6	45	2	8	2	4		14	2	0	0	1	1	0	1	1	1	0	6	43	23	23	5	ICA	5
FEMALE	NURSE	54	2	2	2	1	2	2	56	2	3	16	35	10	28	3	8	2	7		15	2	0	0	1	0	0	1	0	1	0	5	34	22	13	1	ICA	5
FEMALE	NURSE	31	2	2	2	1	1	1	60	2	2	25	20	6	51	2	6	1	4		2	2	0	0	1	1	0	1	1	1	0	6	60	22	24	4	ICA	0
FEMALE	NURSE	55	2	2	2	1	2	2	54	2	3	20	44	6	42	7	5	1	13		25	2	0	0	0	0	0	0	0	0	0	4	42	20	19	2	ICA	2
FEMALE	NURSE	40	2	1	2	1	2	1	36	1	3	16	15	8	50	2	8	2	4		10	2	0	0	0	1	0	0	1	1	0	5	48	21	21	4	ICA	0
FEMALE	NURSE	59	2	1	2	1	2	2	36	1	3	19	16	6	56	2	6	1	10		27	2	0	0	0	1	0	0	1	1	0	5	54	21	22	2	LIMA	0
FEMALE	NURSE	32	1	2	2	1	2	1	40	1	2	15	18	10	44	3	6	1	5		4	2	0	0	0	0	0	0	0	0	0	4	45	22	21	4	ICA	2
MALE	DOCTOR	58	1	2	2	1	2	1	72	3	5	17	11	6	55	2	7	2	5		9	2	0	0	1	1	0	1	1	1	0	6	49	25	13	2	ICA	0
MALE	DOCTOR	40	1	1	2	1	2	1	36	1	4	19	32	10	45	4	6	1	7		4	2	0	0	1	1	0	1	1	1	0	6	47	22	21	4	ICA	1
MALE	DOCTOR	46	1	2	2	1	2	1	36	1	3	19	11	6	51	2	8	2	4		4	2	0	0	0	0	0	0	0	0	0	4	53	20	20	2	ICA	2
FEMALE	NURSE	64	1	1	1	2	2	2	36	1	2	15	14	5	49	6	7	2	4		35	2	0	0	0	0	0	0	0	0	0	4	43	20	17	4	ICA	0
MALE	DOCTOR	69	1	2	2	1	2	2	36	1	4	17	18	9	49	3	6	1	6		28	2	0	0	1	1	0	1	1	1	0	6	55	21	28	4	ICA	0
FEMALE	NURSE	55	1	1	2	1	2	2	36	1	2	18	10	7	37	2	8	2	4		21	2	1	1	1	1	0	1	1	1	0	7	59	25	24	4	ICA	0
FEMALE	DOCTOR	56	1	2	2	2	2	2	36	1	4	11	23	5	46	4	6	1	5		25	2	0	0	0	0	0	0	0	0	0	4	49	21	18	5	ICA	0
FEMALE	NURSE	53	1	1	2	1	2	2	36	1	2	19	11	5	49	3	8	2	4		21	2	0	0	0	1	0	0	1	1	0	5	61	24	21	4	ICA	2
FEMALE	NURSE	48	1	1	2	2	2	1	36	1	2	21	19	5	54	2	6	1	4		5	2	0	0	0	0	0	0	0	0	0	4	56	23	22	2	ICA	0
MALE	DOCTOR	34	1	2	2	2	2	1	39	1	4	19	23	6	52	2	6	1	4		1	2	0	0	1	0	0	1	0	1	0	5	61	25	26	3	ICA	0
MALE	DOCTOR	61	1	2	2	1	2	2	78	3	3	20	15	5	56	2	6	1	4		24	2	0	0	1	0	0	1	0	1	0	5	45	22	20	4	ICA	1
FEMALE	NURSE	54	2	1	2	1	2	2	36	1	2	25	10	11	50	4	8	2	5		25	2	1	1	1	0	0	1	0	1	0	6	43	23	19	4	ICA	0
MALE	DOCTOR	38	2	2	2	1	2	1	36	1	4	22	14	14	39	2	6	1	4		7	2	0	0	0	0	0	0	0	0	0	4	53	16	24	4	LIMA	0
MALE	DOCTOR	37	2	2	2	1	2	1	40	1	4	19	23	5	48	2	8	2	5		3	2	0	0	0	1	0	0	1	1	0	5	67	23	29	3	ICA	0
MALE	DOCTOR	63	2	2	2	1	2	2	36	1	5	25	10	5	56	2	6	1	7		35	2	0	0	0	0	0	0	0	0	0	4	63	24	27	4	ICA	3
FEMALE	NURSE	59	2	1	1	1	2	2	36	1	3	26	11	6	56	2	6	1	4		35	2	0	0	0	0	0	0	0	0	0	4	57	24	27	4	ICA	0
MALE	DOCTOR	33	2	2	2	1	1	1	72	3	5	24	45	23	46	4	7	2	7		1	2	0	0	0	0	0	0	0	0	0	4	56	19	23	4	ICA	0
MALE	DOCTOR	35	2	2	2	1	1	1	36	1	3	20	46	22	48	3	6	1	14		3	2	0	0	1	1	0	1	1	1	0	6	50	20	24	4	ICA	1
FEMALE	NURSE	35	2	2	2	1	1	1	36	1	2	25	17	10	51	2	6	1	5		3	2	0	0	0	0	0	0	0	0	0	4	61	24	32	4	ICA	0
FEMALE	NURSE	50	2	1	2	1	1	1	36	1	2	28	35	5	51	4	6	1	8		3	2	0	0	0	0	0	0	0	0	0	4	50	16	17	4	ICA	0
MALE	DOCTOR	61	2	2	2	1	2	2	36	1	4	25	9	7	51	2	7	2	4		26	2	0	0	0	0	0	0	0	0	0	4	68	25	34	4	ICA	3
FEMALE	NURSE	27	2	1	2	1	1	1	36	1	2	22	9	5	50	2	8	2	4		1	2	0	0	0	0	0	0	0	0	0	4	65	24	32	4	LIMA	0
FEMALE	DOCTOR	42	2	2	2	1	2	1	36	1	3	24	16	5	53	2	8	2	4		3	2	0	0	0	1	0	0	1	1	0	5	59	26	22	3	ICA	0
FEMALE	NURSE	38	2	1	2	2	1	1	36	1	2	23	18	8	48	3	7	2	5		4	2	0	0	1	1	0	1	1	1	0	6	56	22	21	3	ICA	1
FEMALE	NURSE	35	2	2	2	2	1	1	36	1	2	24	22	13	49	3	8	2	4		2	2	1	1	1	1	0	1	1	1	0	7	53	23	26	4	ICA	1
MALE	DOCTOR	43	2	2	2	1	1	1	40	1	4	17	18	18	46	2	6	1	4		2	2	0	0	0	1	0	0	1	1	0	5	45	16	16	4	ICA	0
FEMALE	NURSE	59	2	2	2	1	2	2	36	1	2	22	14	7	52	3	8	2	5		29	2	0	0	0	0	0	0	0	0	0	4	62	23	27	2	ICA	0
FEMALE	NURSE	55	2	2	2	1	2	2	36	1	3	14	21	6	56	2	8	2	4		29	2	0	0	1	1	0	1	1	1	0	6	61	21	31	4	ICA	0
FEMALE	NURSE	47	2	2	2	1	2	1	36	1	3	20	17	7	42	2	6	1	5		10	2	0	0	0	1	0	0	1	1	0	5	53	22	24	4	ICA	0
FEMALE	NURSE	53	2	2	2	1	2	2	72	3	4	26	14	11	50	2	6	1	5		29	2	0	0	0	1	0	0	1	1	0	5	63	23	31	4	ICA	0
FEMALE	DOCTOR	41	2	2	2	2	1	1	66	3	5	21	16	8	56	4	7	2	4		1	2	0	0	0	0	0	0	0	0	0	4	63	25	32	5	ICA	0
FEMALE	NURSE	33	2	2	2	1	1	1	36	1	2	21	15	7	51	2	6	1	5		4	2	0	0	1	1	0	1	1	1	0	6	60	22	31	4	ICA	0
FEMALE	NURSE	52	2	2	2	1	2	1	36	1	3	21	23	6	30	3	5	1	10		5	2	0	0	1	0	0	1	0	1	0	5	54	21	24	2	ICA	0
FEMALE	NURSE	51	2	2	2	1	2	2	36	1	3	21	36	17	48	4	7	2	5		16	2	0	0	0	1	0	0	1	1	0	5	59	21	24	4	ICA	0
MALE	DOCTOR	35	2	2	2	1	2	1	60	2	4	23	29	12	45	2	7	2	12		8	2	1	1	1	1	0	1	1	1	0	7	58	23	26	4	ICA	3
MALE	DOCTOR	34	2	1	1	2	1	1	40	1	3	20	11	5	51	2	6	1	4		3	2	0	0	1	1	0	1	1	1	0	6	50	20	24	2	ICA	3
FEMALE	NURSE	53	2	2	2	1	2	2	36	1	3	21	24	8	43	4	7	2	6		30	2	0	0	0	1	0	0	1	1	0	5	54	21	22	3	ICA	0
FEMALE	NURSE	55	2	2	2	1	2	2	36	1	3	22	20	5	52	2	6	1	5		29	2	0	0	1	0	0	1	0	1	0	5	59	22	28	4	ICA	0
FEMALE	NURSE	52	2	2	2	1	2	2	48	2	4	24	15	17	49	2	7	2	5		29	2	0	0	0	0	0	0	0	0	0	4	63	25	26	4	ICA	0
FEMALE	NURSE	54	2	2	2	1	2	2	50	2	2	19	24	7	34	3	7	2	4		19	2	0	0	0	1	0	0	1	1	0	5	47	20	24	3	ICA	0
FEMALE	NURSE	62	2	1	2	1	2	2	36	1	2	14	12	6	54	2	6	1	5		33	2	0	0	0	1	0	0	1	1	0	5	58	22	24	4	ICA	0
FEMALE	DOCTOR	65	2	2	2	1	2	2	38	1	5	29	17	15	56	2	5	1	4		30	2	0	0	1	1	0	1	1	1	0	6	48	26	15	3	ICA	1
MALE	DOCTOR	38	3	2	2	1	1	1	40	1	4	19	28	17	44	2	6	1	6		5	2	0	0	0	0	0	0	0	0	0	4	62	22	25	4	JUNIN	3
FEMALE	NURSE	61	3	1	2	2	2	2	45	2	3	23	24	15	49	3	5	1	8		27	2	0	0	0	0	0	0	0	0	0	4	43	20	21	2	JUNIN	0
MALE	DOCTOR	42	3	1	2	2	2	1	50	2	4	17	22	12	45	2	8	2	4		2	2	0	0	0	1	0	0	1	1	0	5	45	17	24	2	JUNIN	3
FEMALE	NURSE	60	3	2	2	1	2	2	36	1	2	21	25	6	50	2	7	2	4		34	2	0	0	0	0	0	0	0	0	0	4	58	24	28	4	JUNIN	1
FEMALE	NURSE	45	3	2	2	1	2	1	36	1	2	23	11	11	54	2	8	2	4		7	2	0	0	1	1	0	1	1	1	0	6	51	20	18	4	JUNIN	0
FEMALE	DOCTOR	31	3	1	2	1	1	1	50	2	3	23	10	6	45	2	6	1	4		1	2	0	0	0	0	0	0	0	0	0	4	62	24	30	4	JUNIN	0
FEMALE	NURSE	36	3	2	2	1	1	1	36	1	1	16	15	26	44	3	6	1	12		4	2	0	0	0	1	0	0	1	1	0	5	48	20	23	4	JUNIN	0
FEMALE	DOCTOR	62	3	2	2	1	2	2	72	3	5	18	17	7	44	2	8	2	4		21	2	0	0	0	0	0	0	0	0	0	4	52	23	21	3	JUNIN	5
FEMALE	NURSE	49	3	2	2	1	2	1	36	1	2	20	21	10	47	2	6	1	5		1	2	0	0	0	0	0	0	0	0	0	4	47	19	26	4	JUNIN	2
FEMALE	NURSE	60	3	1	1	1	2	2	36	1	2	27	12	5	44	3	6	1	4		22	2	0	0	0	1	0	0	1	1	0	5	51	22	26	4	JUNIN	0
FEMALE	NURSE	30	3	1	2	1	1	1	36	1	1	20	49	5	34	2	6	1	12		3	2	0	0	0	0	0	0	0	0	0	4	38	17	14	2	JUNIN	3
FEMALE	NURSE	69	3	1	2	1	2	2	36	1	2	22	19	8	52	2	7	2	4		20	2	0	0	0	0	0	0	0	0	0	4	61	24	32	4	JUNIN	0
FEMALE	NURSE	62	3	2	2	1	2	2	36	1	2	19	17	10	38	2	6	1	9		29	2	0	0	1	1	0	1	1	1	0	6	45	18	15	4	JUNIN	0
FEMALE	DOCTOR	42	3	2	2	1	2	1	36	1	3	18	34	16	40	2	8	2	10		3	2	0	0	1	1	0	1	1	1	0	6	38	18	8	4	JUNIN	2
MALE	DOCTOR	42	3	1	2	1	2	1	36	1	4	17	17	5	51	2	6	1	4		3	2	0	0	0	0	0	0	0	0	0	4	52	23	15	4	JUNIN	2
FEMALE	DOCTOR	56	3	2	2	1	2	1	46	2	3	17	16	12	47	3	7	2	4		10	2	1	1	1	1	0	1	1	1	0	7	43	23	19	2	JUNIN	2
FEMALE	NURSE	36	3	2	2	2	1	1	36	1	1	18	13	7	50	3	7	2	4		4	2	0	0	1	1	0	1	1	1	0	6	57	22	27	1	JUNIN	0
FEMALE	NURSE	63	3	1	2	1	2	2	36	1	2	28	18	9	47	4	8	2	5		36	2	0	0	0	0	0	0	0	0	0	4	46	18	11	5	JUNIN	0
MALE	DOCTOR	38	3	2	2	1	2	1	36	1	4	21	31	17	42	4	6	1	11		2	2	0	0	1	1	0	1	1	1	0	6	37	25	10	1	JUNIN	1
MALE	NURSE	28	3	1	2	1	1	1	50	2	2	19	11	5	52	2	6	1	4		2	2	0	0	0	1	0	0	1	1	0	5	55	23	23	3	JUNIN	4
FEMALE	NURSE	51	3	2	2	1	2	1	36	1	2	23	20	5	56	2	7	2	5		5	2	1	1	0	0	0	0	0	0	0	5	50	22	25	4	JUNIN	2
FEMALE	NURSE	66	3	1	2	2	2	2	36	1	2	25	16	5	56	2	6	1	6		33	2	0	0	0	0	0	0	0	0	0	4	53	20	23	3	JUNIN	0
MALE	DOCTOR	64	3	2	2	1	2	2	50	2	3	20	24	7	45	3	5	1	17		12	2	0	0	0	0	0	0	0	0	0	4	43	18	18	3	JUNIN	0
MALE	DOCTOR	65	3	2	2	1	2	2	36	1	3	22	10	5	56	2	8	2	4		24	2	0	0	0	1	0	0	1	1	0	5	58	24	29	4	JUNIN	1
MALE	DOCTOR	37	3	2	2	2	2	1	42	2	4	24	32	10	43	3	5	1	5		3	2	0	0	0	0	0	0	0	0	0	4	50	21	19	2	JUNIN	4
MALE	DOCTOR	50	3	1	1	1	2	1	45	2	4	16	23	8	43	2	7	2	4		4	2	0	0	0	0	0	0	0	0	0	4	46	23	18	3	JUNIN	2
MALE	NURSE	56	1	2	2	1	2	1	40	1	3	20	11	5	56	2	6	1	4		2	2	0	0	0	0	0	0	0	0	0	4	54	21	24	3	JUNIN	2
MALE	DOCTOR	31	1	1	2	2	1	1	66	3	2	17	27	6	44	2	7	2	4		1	2	0	0	1	0	0	1	0	1	0	5	31	16	11	1	JUNIN	0
FEMALE	NURSE	35	1	2	2	2	1	1	70	3	2	17	33	8	49	2	6	1	4		1	2	0	0	0	0	0	0	0	0	0	4	43	21	22	2	JUNIN	0
FEMALE	NURSE	49	1	2	2	1	2	2	40	1	3	23	16	14	53	2	7	2	4		14	2	0	0	1	0	0	1	0	1	0	5	46	21	20	4	JUNIN	0
FEMALE	NURSE	54	1	2	2	1	2	1	36	1	2	20	27	5	51	4	6	1	4		1	2	0	0	0	0	0	0	0	0	0	4	52	20	29	4	JUNIN	0
FEMALE	NURSE	35	1	1	2	2	2	1	48	2	2	22	16	8	51	2	6	1	4		5	2	0	0	0	0	0	0	0	0	0	4	58	15	23	4	JUNIN	2
MALE	DOCTOR	38	1	1	1	1	2	1	78	3	5	17	24	8	44	2	6	1	5		1	2	0	0	0	0	0	0	0	0	0	4	44	18	21	2	JUNIN	0
FEMALE	NURSE	57	1	2	2	1	2	2	36	1	3	16	9	5	53	2	6	1	6		34	2	0	0	0	0	0	0	0	0	0	4	56	25	21	4	JUNIN	0
FEMALE	NURSE	35	1	2	2	1	2	1	36	1	2	21	19	7	51	2	8	2	5		3	2	0	0	0	0	0	0	0	0	0	4	52	22	20	4	JUNIN	0
[truncated: 2,952 more rows]
